# Supplementary material for: Pan-cancer clinical impact of latent drivers from double mutations
Source: Commun Biol. 2023 Feb 20;6:202. doi: 10.1038/s42003-023-04519-5 (PMC9941481; doi:10.1038/s42003-023-04519-5)
Supplement: Supplementary file 3 — Supplementary Data 1 [file 42003_2023_4519_MOESM3_ESM.xlsx]

## Sheet: SignificantDoublets
Gene	Mut1	Mut2	DoubleMut#	OnlyMut1	OnlyMut2	GeneMutant#	AllTumor#VAF>	p-val	OddsR	Qval	Log2_OR4	Tendency	OG_TSG	OncogenicDriver_Mut1	OncogenicDriver_Mut2	Mut1_All	Mut2_All	Fraction1	Fraction2	Class1	Class2
ALK	P367	G464	4	10	2	757	62567	2.35118e-14	12510.2	1.65564e-09	13.6108	Co-occurence	OG	driver[d]	driver[d]	14	6	1.84941	0.792602	StrongLatentDriver	WeakLatentDriver
APC	D849	S1465	3	19	151	5278	62567	2.17583e-05	65.2429	0.0733528	6.02775	Co-occurence	TSG	KnownDriver[D]	driver[d]	22	154	0.416825	2.91777	WeakDriver	StrongLatentDriver
APC	R1114	R332	3	143	15	5278	62567	9.89896e-06	87.2811	0.0385923	6.4476	Co-occurence	TSG	KnownDriver[D]	KnownDriver[D]	146	18	2.7662	0.341038	WeakDriver	WeakDriver
APC	R2204	S1861	3	26	8	5278	62567	1.47335e-08	901.875	0.000178964	9.81678	Co-occurence	TSG	driver[d]	driver[d]	29	11	0.549451	0.208412	WeakLatentDriver	WeakLatentDriver
APC	R2237	R230	3	26	12	5278	62567	4.05781e-08	601.212	0.00034541	9.23173	Co-occurence	TSG	KnownDriver[D]	driver[d]	29	15	0.549451	0.284199	WeakDriver	WeakLatentDriver
APC	S1400	R2204	3	37	26	5278	62567	8.74285e-07	194.91	0.00417523	7.60666	Co-occurence	TSG	driver[d]	driver[d]	40	29	0.757863	0.549451	WeakLatentDriver	WeakLatentDriver
APC	T1556	S1465	5	256	149	5278	62567	0.000495627	8.14768	0.0974395	3.02639	Co-occurence	TSG	driver[d]	driver[d]	261	154	4.94505	2.91777	StrongLatentDriver	StrongLatentDriver
ARID1A	D1850	F2141	8	171	51	2900	62567	7.50501e-12	57.1834	2.8369e-07	5.83752	Co-occurence	TSG	driver[d]	driver[d]	179	59	6.17241	2.03448	StrongLatentDriver	StrongLatentDriver
ARID1A	D1850	G276	4	175	40	2900	62567	8.04093e-06	35.6274	0.031796	5.15492	Co-occurence	TSG	driver[d]	driver[d]	179	44	6.17241	1.51724	StrongLatentDriver	StrongLatentDriver
ARID1A	P289	R1323	5	2	3	2900	62567	1.47196e-19	52130.8	1.82376e-14	15.6698	Co-occurence	TSG	driver[d]	driver[d]	7	8	0.241379	0.275862	WeakLatentDriver	WeakLatentDriver
ARID1A	Q372	D1850	6	28	173	2900	62567	6.342e-10	77.2419	1.64465e-05	6.27131	Co-occurence	TSG	driver[d]	driver[d]	34	179	1.17241	6.17241	StrongLatentDriver	StrongLatentDriver
AR	H875	L702	5	16	19	483	62567	1.0783e-13	1028.4	6.32847e-09	10.0062	Co-occurence	OG	KnownDriver[D]	KnownDriver[D]	21	24	4.34783	4.96894	WeakDriver	WeakDriver
AR	W742	T878	3	8	12	483	62567	1.83709e-09	1954.5	4.18071e-05	10.9326	Co-occurence	OG	KnownDriver[D]	KnownDriver[D]	11	15	2.27743	3.10559	WeakDriver	WeakDriver
ASXL1	M168	P1259	3	1	1	1140	62567	3.91968e-13	187686	1.90037e-08	17.518	Co-occurence	TSG	driver[d]	driver[d]	4	4	0.350877	0.350877	WeakLatentDriver	WeakLatentDriver
B2M	D96	L15	3	6	105	360	62567	4.16962e-07	297.395	0.00209439	8.21624	Co-occurence	TSG	driver[d]	driver[d]	9	108	2.5	30	StrongLatentDriver	StrongLatentDriver
B2M	T93	L15	4	18	104	360	62567	5.99485e-08	133.421	0.00045168	7.05984	Co-occurence	TSG	driver[d]	driver[d]	22	108	6.11111	30	StrongLatentDriver	StrongLatentDriver
B2M	V69	L15	6	26	102	360	62567	2.00742e-11	141.251	7.22088e-07	7.14212	Co-occurence	TSG	driver[d]	driver[d]	32	108	8.88889	30	StrongLatentDriver	StrongLatentDriver
BCL2	A131	V134	3	16	2	160	62567	2.37298e-10	5863.69	6.5336e-06	12.5176	Co-occurence	OG	driver[d]	driver[d]	19	5	11.875	3.125	StrongLatentDriver	StrongLatentDriver
BRCA1	N550	F486	3	0	0	513	62567	2.44983e-14	inf	1.65564e-09	inf	Co-occurence	TSG	driver[d]	driver[d]	3	3	0.584795	0.584795	WeakLatentDriver	WeakLatentDriver
BRCA1	N550	Y179	3	0	0	513	62567	2.44983e-14	inf	1.65564e-09	inf	Co-occurence	TSG	driver[d]	driver[d]	3	3	0.584795	0.584795	WeakLatentDriver	WeakLatentDriver
BRCA1	Y179	F486	3	0	0	513	62567	2.44983e-14	inf	1.65564e-09	inf	Co-occurence	TSG	driver[d]	driver[d]	3	3	0.584795	0.584795	WeakLatentDriver	WeakLatentDriver
CDKN2A	E119	D108	3	19	69	2204	62567	2.21498e-06	142.966	0.00976005	7.15952	Co-occurence	TSG	driver[d]	KnownDriver[D]	22	72	0.998185	3.26679	WeakLatentDriver	WeakDriver
CDKN2A	R58	A57	3	180	13	2204	62567	1.34026e-05	79.9628	0.0514465	6.32126	Co-occurence	TSG	KnownDriver[D]	KnownDriver[D]	183	16	8.30309	0.725953	WeakDriver	WeakDriver
CTCF	T204	E691	3	124	15	489	62567	6.5174e-06	100.685	0.0261894	6.65371	Co-occurence	TSG	driver[d]	driver[d]	127	18	25.9714	3.68098	StrongLatentDriver	StrongLatentDriver
DICER1	D1709	R937	3	23	6	379	62567	5.34159e-09	1359.46	9.53026e-05	10.4088	Co-occurence	TSG	KnownDriver[D]	driver[d]	26	9	6.86016	2.37467	WeakDriver	StrongLatentDriver
DYM	R70	R533	3	5	6	25	62567	1.15199e-10	6255.3	3.42555e-06	12.6109	Co-occurence	NotSpecified	driver[d]	driver[d]	8	9	32	36	StrongLatentDriver	StrongLatentDriver
EGFR	E709	G719	20	14	102	1599	62567	1.66038e-46	874.384	9.25744e-41	9.77212	Co-occurence	OG	KnownDriver[D]	KnownDriver[D]	34	122	2.12633	7.62977	WeakDriver	WeakDriver
EGFR	E709	L858	10	24	499	1599	62567	1.2802e-13	51.7986	7.13777e-09	5.69484	Co-occurence	OG	KnownDriver[D]	KnownDriver[D]	34	509	2.12633	31.8324	WeakDriver	StrongDriver
EGFR	G779	G719	3	7	119	1599	62567	8.59318e-07	224.867	0.00411256	7.81293	Co-occurence	OG	driver[d]	KnownDriver[D]	10	122	0.625391	7.62977	WeakLatentDriver	WeakDriver
EGFR	K860	L858	3	1	506	1599	62567	2.1281e-06	367.927	0.00939821	8.52328	Co-occurence	OG	driver[d]	KnownDriver[D]	4	509	0.250156	31.8324	WeakLatentDriver	StrongDriver
EGFR	L833	L858	3	8	506	1599	62567	8.41296e-05	45.9857	0.0733528	5.52311	Co-occurence	OG	KnownDriver[D]	KnownDriver[D]	11	509	0.68793	31.8324	WeakDriver	StrongDriver
EGFR	L858	A871	5	504	0	1599	62567	3.49441e-11	inf	1.16317e-06	inf	Co-occurence	OG	KnownDriver[D]	driver[d]	509	5	31.8324	0.312695	StrongDriver	WeakLatentDriver
EGFR	L858	L62	6	503	9	1599	62567	1.32398e-09	82.2386	3.13698e-05	6.36174	Co-occurence	OG	KnownDriver[D]	driver[d]	509	15	31.8324	0.938086	StrongDriver	WeakLatentDriver
EGFR	L858	T790	48	461	109	1599	62567	1.52856e-61	59.1763	1.13633e-55	5.88695	Co-occurence	OG	KnownDriver[D]	KnownDriver[D]	509	157	31.8324	9.81864	StrongDriver	WeakDriver
EGFR	L861	G719	10	52	112	1599	62567	5.3782e-17	107.131	5.71165e-12	6.74323	Co-occurence	OG	KnownDriver[D]	KnownDriver[D]	62	122	3.87742	7.62977	WeakDriver	WeakDriver
EGFR	L861	T790	4	58	153	1599	62567	1.90029e-05	28.1055	0.0715882	4.81278	Co-occurence	OG	KnownDriver[D]	KnownDriver[D]	62	157	3.87742	9.81864	WeakDriver	WeakDriver
EGFR	R776	L858	3	7	506	1599	62567	6.15575e-05	52.5559	0.0733528	5.71578	Co-occurence	OG	KnownDriver[D]	KnownDriver[D]	10	509	0.625391	31.8324	WeakDriver	StrongDriver
EGFR	S768	G719	39	27	83	1599	62567	5.25084e-91	1086.26	1.17104e-84	10.0851	Co-occurence	OG	KnownDriver[D]	KnownDriver[D]	66	122	4.12758	7.62977	WeakDriver	WeakDriver
EGFR	S768	L858	10	56	499	1599	62567	1.63256e-10	22.1879	4.6088e-06	4.4717	Co-occurence	OG	KnownDriver[D]	KnownDriver[D]	66	509	4.12758	31.8324	WeakDriver	StrongDriver
EGFR	S768	V769	3	63	5	1599	62567	6.25417e-08	595.2	0.000469632	9.21723	Co-occurence	OG	KnownDriver[D]	KnownDriver[D]	66	8	4.12758	0.500313	WeakDriver	WeakDriver
EGFR	T790	C797	8	149	1	1599	62567	1.17824e-20	3350.82	1.64232e-15	11.7103	Co-occurence	OG	KnownDriver[D]	KnownDriver[D]	157	9	9.81864	0.562852	WeakDriver	WeakDriver
EGFR	T790	G719	5	152	117	1599	62567	1.52677e-05	17.5138	0.0582053	4.13042	Co-occurence	OG	KnownDriver[D]	KnownDriver[D]	157	122	9.81864	7.62977	WeakDriver	WeakDriver
EGFR	V834	L858	6	1	503	1599	62567	1.95699e-12	740.243	8.24668e-08	9.53185	Co-occurence	OG	KnownDriver[D]	KnownDriver[D]	7	509	0.437774	31.8324	WeakDriver	StrongDriver
EPHA3	V597	E298	3	1	3	668	62567	1.95979e-12	62560	8.24668e-08	15.933	Co-occurence	TSG	driver[d]	driver[d]	4	6	0.598802	0.898204	WeakLatentDriver	WeakLatentDriver
ERBB2	L755	R678	4	101	76	995	62567	1.07355e-05	32.5096	0.0414945	5.0228	Co-occurence	OG	KnownDriver[D]	KnownDriver[D]	105	80	10.5528	8.0402	StrongDriver	WeakDriver
ERBB2	L755	V842	6	99	56	995	62567	1.10081e-09	67.539	2.69783e-05	6.07765	Co-occurence	OG	KnownDriver[D]	KnownDriver[D]	105	62	10.5528	6.23116	StrongDriver	WeakDriver
ERBB2	S310	D277	3	183	13	995	62567	1.40697e-05	78.6482	0.0539147	6.29734	Co-occurence	OG	KnownDriver[D]	KnownDriver[D]	186	16	18.6935	1.60804	StrongDriver	WeakDriver
ERCC4	Q406	L27	4	0	2	274	62567	2.34943e-17	inf	2.61985e-12	inf	Co-occurence	TSG	driver[d]	driver[d]	4	6	1.45985	2.18978	StrongLatentDriver	StrongLatentDriver
ESR1	K32	L35	3	1	1	641	62567	3.91968e-13	187686	1.90037e-08	17.518	Co-occurence	OG	driver[d]	driver[d]	4	4	0.624025	0.624025	WeakLatentDriver	WeakLatentDriver
FGFR1	K656	V561	4	25	1	298	62567	1.85945e-13	10005.9	1.01145e-08	13.2886	Co-occurence	OG	driver[d]	driver[d]	29	5	9.73154	1.67785	StrongLatentDriver	StrongLatentDriver
FGFR3	S348	S249	3	0	262	720	62567	7.5126e-08	inf	0.00054252	inf	Co-occurence	OG	driver[d]	KnownDriver[D]	3	265	0.416667	36.8056	WeakLatentDriver	StrongDriver
INPPL1	R1156	P976	10	62	21	149	62567	9.21832e-23	479.831	1.71323e-17	8.90638	Co-occurence	TSG	driver[d]	driver[d]	72	31	48.3221	20.8054	StrongLatentDriver	StrongLatentDriver
INPPL1	R70	R1156	3	8	69	149	62567	2.39488e-07	339.603	0.0013027	8.40771	Co-occurence	TSG	driver[d]	driver[d]	11	72	7.38255	48.3221	StrongLatentDriver	StrongLatentDriver
IRS2	G879	G882	20	3	0	135	62567	5.11394e-75	inf	5.70256e-69	inf	Co-occurence	OG	driver[d]	driver[d]	23	20	17.037	14.8148	StrongLatentDriver	StrongLatentDriver
JAK1	K860	K142	3	112	8	342	62567	9.87378e-07	209.076	0.00467527	7.70788	Co-occurence	OG/TSG	driver[d]	driver[d]	115	11	33.6257	3.21637	StrongLatentDriver	StrongLatentDriver
JAK1	K860	L431	5	110	17	342	62567	4.93468e-10	166.939	1.29474e-05	7.38317	Co-occurence	OG/TSG	driver[d]	driver[d]	115	22	33.6257	6.43275	StrongLatentDriver	StrongLatentDriver
JAK1	K860	N339	5	110	13	342	62567	1.61498e-10	218.318	4.6088e-06	7.77029	Co-occurence	OG/TSG	driver[d]	driver[d]	115	18	33.6257	5.26316	StrongLatentDriver	StrongLatentDriver
JAK1	K860	P430	17	98	23	342	62567	7.72919e-37	470.849	2.87294e-31	8.87912	Co-occurence	OG/TSG	driver[d]	driver[d]	115	40	33.6257	11.6959	StrongLatentDriver	StrongLatentDriver
JAK1	N339	L431	3	15	19	342	62567	3.06805e-08	658.211	0.000273695	9.36241	Co-occurence	OG/TSG	driver[d]	driver[d]	18	22	5.26316	6.43275	StrongLatentDriver	StrongLatentDriver
JAK1	P861	I143	3	9	9	342	62567	1.18457e-09	2316.52	2.84067e-05	11.1777	Co-occurence	OG/TSG	driver[d]	driver[d]	12	12	3.50877	3.50877	StrongLatentDriver	StrongLatentDriver
KLF3	K106	P226	4	10	12	42	62567	2.84912e-12	2084.7	1.15529e-07	11.0256	Co-occurence	TSG	driver[d]	driver[d]	14	16	33.3333	38.0952	StrongLatentDriver	StrongLatentDriver
KMT2A	T3620	V3619	3	0	0	677	62567	2.44983e-14	inf	1.65564e-09	inf	Co-occurence	TSG	driver[d]	driver[d]	3	3	0.443131	0.443131	WeakLatentDriver	WeakLatentDriver
KMT2D	A2925	L2245	6	3	0	2800	62567	1.00843e-24	inf	2.04454e-19	inf	Co-occurence	TSG	driver[d]	driver[d]	9	6	0.321429	0.214286	WeakLatentDriver	WeakLatentDriver
KMT2D	P2354	G1235	4	77	38	2800	62567	2.80967e-07	85.3698	0.00149193	6.41565	Co-occurence	TSG	driver[d]	driver[d]	81	42	2.89286	1.5	StrongLatentDriver	StrongLatentDriver
KMT2D	P2354	N2517	3	78	10	2800	62567	5.92231e-07	240.292	0.00289014	7.90865	Co-occurence	TSG	driver[d]	driver[d]	81	13	2.89286	0.464286	StrongLatentDriver	WeakLatentDriver
KMT2D	P2354	V3089	3	78	20	2800	62567	3.63315e-06	120.127	0.0152306	6.90842	Co-occurence	TSG	driver[d]	driver[d]	81	23	2.89286	0.821429	StrongLatentDriver	WeakLatentDriver
KRAS	G13	G12	5	879	6310	8169	62567	1.48063e-33	0.0499172	4.12763e-28	-4.32432	Mutual Exclusivity	OG	KnownDriver[D]	KnownDriver[D]	884	6315	10.8214	77.3044	StrongDriver	StrongDriver
KRAS	Q61	E62	3	498	0	8169	62567	5.10379e-07	inf	0.00252383	inf	Co-occurence	OG	KnownDriver[D]	KnownDriver[D]	501	3	6.13294	0.0367242	WeakDriver	WeakDriver
MED12	F684	E79	3	1	2	407	62567	9.79909e-13	93841.5	4.37079e-08	16.5179	Co-occurence	OG/TSG	driver[d]	driver[d]	4	5	0.982801	1.2285	WeakLatentDriver	StrongLatentDriver
MLH1	A31	G454	5	0	4	303	62567	1.57723e-20	inf	2.06914e-15	inf	Co-occurence	TSG	driver[d]	driver[d]	5	9	1.65017	2.9703	StrongLatentDriver	StrongLatentDriver
MSH6	T1219	F1088	4	11	92	535	62567	7.01094e-09	246.877	0.000121208	7.94765	Co-occurence	TSG	KnownDriver[D]	KnownDriver[D]	15	96	2.80374	17.9439	WeakDriver	StrongDriver
PDE4DIP	Q573	R1378	3	0	1	60	62567	9.79932e-14	inf	5.90662e-09	inf	Co-occurence	None	driver[d]	driver[d]	3	4	5	6.66667	StrongLatentDriver	StrongLatentDriver
PIK3CA	E365	H1047	8	25	2201	7284	62567	1.50225e-05	8.77172	0.0573684	3.13286	Co-occurence	OG	KnownDriver[D]	KnownDriver[D]	33	2209	0.453048	30.3267	WeakDriver	StrongDriver
PIK3CA	E542	E453	11	999	99	7284	62567	1.83276e-06	6.8355	0.00811114	2.77305	Co-occurence	OG	KnownDriver[D]	KnownDriver[D]	1010	110	13.866	1.51016	StrongDriver	WeakDriver
PIK3CA	E542	E726	20	990	125	7284	62567	3.16179e-13	9.9284	1.63987e-08	3.31156	Co-occurence	OG	KnownDriver[D]	driver[d]	1010	145	13.866	1.99066	StrongDriver	StrongLatentDriver
PIK3CA	E542	H1047	15	995	2194	7284	62567	0.000101174	0.407894	0.0733528	-1.29373	Mutual Exclusivity	OG	KnownDriver[D]	KnownDriver[D]	1010	2209	13.866	30.3267	StrongDriver	StrongDriver
PIK3CA	E545	E726	22	1732	123	7284	62567	1.35933e-10	6.26739	3.98891e-06	2.64787	Co-occurence	OG	KnownDriver[D]	driver[d]	1754	145	24.0802	1.99066	StrongDriver	StrongLatentDriver
PIK3CA	E545	H1047	15	1739	2194	7284	62567	6.18751e-13	0.230459	2.93604e-08	-2.11742	Mutual Exclusivity	OG	KnownDriver[D]	KnownDriver[D]	1754	2209	24.0802	30.3267	StrongDriver	StrongDriver
PIK3CA	E726	H1047	22	123	2187	7284	62567	9.30209e-09	4.92626	0.000127273	2.30049	Co-occurence	OG	driver[d]	KnownDriver[D]	145	2209	1.99066	30.3267	StrongLatentDriver	StrongDriver
PIK3CA	H1047	N107	4	2205	7	7284	62567	0.000418937	15.64	0.0896311	3.96717	Co-occurence	OG	KnownDriver[D]	driver[d]	2209	11	30.3267	0.151016	StrongDriver	WeakLatentDriver
PIK3CA	H1047	P539	7	2202	25	7284	62567	0.000104842	7.67177	0.0733528	2.93956	Co-occurence	OG	KnownDriver[D]	KnownDriver[D]	2209	32	30.3267	0.439319	StrongDriver	WeakDriver
PIK3CA	H1047	R108	12	2197	68	7284	62567	2.37192e-05	4.8427	0.0733528	2.27581	Co-occurence	OG	KnownDriver[D]	KnownDriver[D]	2209	80	30.3267	1.0983	StrongDriver	WeakDriver
PIK3CA	H1047	V344	13	2196	53	7284	62567	4.55516e-07	6.73579	0.00227779	2.75185	Co-occurence	OG	KnownDriver[D]	KnownDriver[D]	2209	66	30.3267	0.906096	StrongDriver	WeakDriver
PIK3CA	H1048	H1047	5	10	2204	7284	62567	0.000121903	13.6906	0.0733528	3.77511	Co-occurence	OG	driver[d]	KnownDriver[D]	15	2209	0.205931	30.3267	WeakLatentDriver	StrongDriver
PIK3CA	R38	R108	3	62	77	7284	62567	8.3033e-05	39.2281	0.0733528	5.29382	Co-occurence	OG	KnownDriver[D]	KnownDriver[D]	65	80	0.892367	1.0983	WeakDriver	WeakDriver
PIK3CA	R88	D350	5	222	29	7284	62567	1.53602e-07	48.3931	0.000911072	5.59673	Co-occurence	OG	KnownDriver[D]	KnownDriver[D]	227	34	3.11642	0.466776	WeakDriver	WeakDriver
PIK3CA	R88	E81	5	222	53	7284	62567	2.35636e-06	26.4691	0.0103245	4.72624	Co-occurence	OG	KnownDriver[D]	KnownDriver[D]	227	58	3.11642	0.796266	WeakDriver	WeakDriver
PIK3CA	R88	M1043	7	220	111	7284	62567	2.82533e-07	17.838	0.00149669	4.15688	Co-occurence	OG	KnownDriver[D]	KnownDriver[D]	227	118	3.11642	1.61999	WeakDriver	WeakDriver
PIK3CA	R88	R108	12	215	68	7284	62567	1.88049e-16	51.1124	1.82342e-11	5.6756	Co-occurence	OG	KnownDriver[D]	KnownDriver[D]	227	80	3.11642	1.0983	WeakDriver	WeakDriver
PIK3CA	R88	R357	7	220	14	7284	62567	8.39682e-13	141.65	3.90138e-08	7.14619	Co-occurence	OG	KnownDriver[D]	driver[d]	227	21	3.11642	0.288303	WeakDriver	WeakLatentDriver
PIK3CA	R88	T1025	7	220	38	7284	62567	3.04353e-10	52.1667	8.27768e-06	5.70506	Co-occurence	OG	KnownDriver[D]	KnownDriver[D]	227	45	3.11642	0.617792	WeakDriver	WeakDriver
PIK3CA	R88	Y1021	5	222	50	7284	62567	1.80486e-06	28.0586	0.00801834	4.81037	Co-occurence	OG	KnownDriver[D]	KnownDriver[D]	227	55	3.11642	0.75508	WeakDriver	WeakDriver
PIK3CA	R93	E418	3	84	16	7284	62567	2.47598e-06	139.429	0.010764	7.12338	Co-occurence	OG	KnownDriver[D]	driver[d]	87	19	1.1944	0.260846	WeakDriver	WeakLatentDriver
PIK3CA	T1025	V344	3	42	63	7284	62567	1.54111e-05	70.8152	0.0586518	6.14599	Co-occurence	OG	KnownDriver[D]	KnownDriver[D]	45	66	0.617792	0.906096	WeakDriver	WeakDriver
PIK3CA	Y1021	R93	5	50	82	7284	62567	1.52349e-08	76.1341	0.000178964	6.25047	Co-occurence	OG	KnownDriver[D]	KnownDriver[D]	55	87	0.75508	1.1944	WeakDriver	WeakDriver
PIM1	G28	H21	3	8	0	115	62567	4.04222e-12	inf	1.58157e-07	inf	Co-occurence	None	driver[d]	driver[d]	11	3	9.56522	2.6087	StrongLatentDriver	StrongLatentDriver
PIM1	G28	K24	3	8	8	115	62567	6.66455e-10	2931.94	1.70842e-05	11.5176	Co-occurence	None	driver[d]	driver[d]	11	11	9.56522	9.56522	StrongLatentDriver	StrongLatentDriver
PIM1	G28	L184	4	7	4	115	62567	3.61683e-14	8936	2.37243e-09	13.1254	Co-occurence	None	driver[d]	driver[d]	11	8	9.56522	6.95652	StrongLatentDriver	StrongLatentDriver
PIM1	G83	L184	4	4	4	115	62567	7.67324e-15	15638.8	6.58188e-10	13.9328	Co-occurence	None	driver[d]	driver[d]	8	8	6.95652	6.95652	StrongLatentDriver	StrongLatentDriver
PIM1	S97	G99	4	5	3	115	62567	6.906e-15	16681.3	6.16072e-10	14.0259	Co-occurence	None	driver[d]	driver[d]	9	7	7.82609	6.08696	StrongLatentDriver	StrongLatentDriver
PIM1	S97	L25	3	6	2	115	62567	2.05756e-11	15639	7.28378e-07	13.9329	Co-occurence	None	driver[d]	driver[d]	9	5	7.82609	4.34783	StrongLatentDriver	StrongLatentDriver
PIM1	S97	P33	3	6	6	115	62567	1.72785e-10	5212.67	4.81683e-06	12.3478	Co-occurence	None	driver[d]	driver[d]	9	9	7.82609	7.82609	StrongLatentDriver	StrongLatentDriver
PIM1	V96	G28	3	2	8	115	62567	4.04145e-11	11728.9	1.28761e-06	13.5178	Co-occurence	None	driver[d]	driver[d]	5	11	4.34783	9.56522	StrongLatentDriver	StrongLatentDriver
POLE	P286	R1826	3	45	4	511	62567	1.47983e-08	1041.92	0.000178964	10.025	Co-occurence	TSG	KnownDriver[D]	driver[d]	48	7	9.39335	1.36986	WeakDriver	StrongLatentDriver
POLE	R52	S2022	3	4	0	511	62567	8.57441e-13	inf	3.90259e-08	inf	Co-occurence	TSG	driver[d]	driver[d]	7	3	1.36986	0.587084	StrongLatentDriver	WeakLatentDriver
POLE	V411	R1826	3	37	4	511	62567	8.4565e-09	1267.36	0.000126602	10.3076	Co-occurence	TSG	KnownDriver[D]	driver[d]	40	7	7.82779	1.36986	WeakDriver	StrongLatentDriver
PRKDC	L1706	V1478	12	7	0	631	62567	6.71395e-45	inf	2.9947e-39	inf	Co-occurence	None	driver[d]	driver[d]	19	12	3.01109	1.90174	StrongLatentDriver	StrongLatentDriver
PTEN	N323	D268	4	112	34	3501	62567	7.88493e-07	65.5641	0.00378987	6.03483	Co-occurence	TSG	driver[d]	driver[d]	116	38	3.31334	1.0854	StrongLatentDriver	StrongLatentDriver
PTEN	N323	K267	17	99	106	3501	62567	2.68441e-27	100.997	5.98678e-22	6.65817	Co-occurence	TSG	driver[d]	KnownDriver[D]	116	123	3.31334	3.51328	StrongLatentDriver	WeakDriver
PTEN	R130	E201	3	473	2	3501	62567	4.32639e-06	196.9	0.0179678	7.62132	Co-occurence	TSG	KnownDriver[D]	driver[d]	476	5	13.5961	0.142816	StrongDriver	WeakLatentDriver
PTEN	R130	F154	4	472	5	3501	62567	4.04419e-07	105.231	0.00204058	6.71741	Co-occurence	TSG	KnownDriver[D]	KnownDriver[D]	476	9	13.5961	0.257069	StrongDriver	WeakDriver
PTEN	R130	F341	6	470	17	3501	62567	1.69973e-08	46.6138	0.000189898	5.54268	Co-occurence	TSG	KnownDriver[D]	KnownDriver[D]	476	23	13.5961	0.656955	StrongDriver	WeakDriver
PTEN	R130	G165	4	472	29	3501	62567	0.000113645	18.1362	0.0733528	4.1808	Co-occurence	TSG	KnownDriver[D]	KnownDriver[D]	476	33	13.5961	0.942588	StrongDriver	WeakDriver
PTEN	R130	I67	4	472	5	3501	62567	4.04419e-07	105.231	0.00204058	6.71741	Co-occurence	TSG	KnownDriver[D]	driver[d]	476	9	13.5961	0.257069	StrongDriver	WeakLatentDriver
PTEN	R130	P204	3	473	14	3501	62567	0.000274842	28.1231	0.0764216	4.81368	Co-occurence	TSG	KnownDriver[D]	driver[d]	476	17	13.5961	0.485576	StrongDriver	WeakLatentDriver
PTEN	R130	R142	8	468	16	3501	62567	6.99574e-12	66.3194	2.68999e-07	6.05136	Co-occurence	TSG	KnownDriver[D]	driver[d]	476	24	13.5961	0.685518	StrongDriver	WeakLatentDriver
PTEN	R130	R173	12	464	94	3501	62567	3.77876e-11	17.0571	1.23932e-06	4.0923	Co-occurence	TSG	KnownDriver[D]	KnownDriver[D]	476	106	13.5961	3.02771	StrongDriver	WeakDriver
PTEN	R130	T319	9	467	182	3501	62567	1.79883e-05	6.55553	0.0681114	2.71271	Co-occurence	TSG	KnownDriver[D]	KnownDriver[D]	476	191	13.5961	5.45558	StrongDriver	WeakDriver
PTEN	R130	Y155	6	470	14	3501	62567	6.65382e-09	56.6052	0.000116845	5.82286	Co-occurence	TSG	KnownDriver[D]	KnownDriver[D]	476	20	13.5961	0.571265	StrongDriver	WeakDriver
PTEN	R142	F341	4	20	19	3501	62567	1.46663e-10	658.147	4.24789e-06	9.36227	Co-occurence	TSG	driver[d]	KnownDriver[D]	24	23	0.685518	0.656955	WeakLatentDriver	WeakDriver
PTEN	R173	F341	5	101	18	3501	62567	4.16638e-10	171.735	1.10618e-05	7.42404	Co-occurence	TSG	KnownDriver[D]	KnownDriver[D]	106	23	3.02771	0.656955	WeakDriver	WeakDriver
PTEN	R173	R142	7	99	17	3501	62567	1.10661e-14	259.72	9.14057e-10	8.02081	Co-occurence	TSG	KnownDriver[D]	driver[d]	106	24	3.02771	0.685518	WeakDriver	WeakLatentDriver
PTEN	R173	R233	6	100	120	3501	62567	8.55759e-08	31.1705	0.00058712	4.96211	Co-occurence	TSG	KnownDriver[D]	KnownDriver[D]	106	126	3.02771	3.59897	WeakDriver	WeakDriver
PTEN	V290	K267	3	31	120	3501	62567	4.24297e-05	50.3331	0.0733528	5.65343	Co-occurence	TSG	driver[d]	KnownDriver[D]	34	123	0.971151	3.51328	WeakLatentDriver	WeakDriver
PTPRD	S431	R232	3	12	7	838	62567	1.33626e-09	2233.75	3.13698e-05	11.1253	Co-occurence	TSG	driver[d]	driver[d]	15	10	1.78998	1.19332	StrongLatentDriver	StrongLatentDriver
REV3L	R1873	R2499	3	1	0	46	62567	9.79932e-14	inf	5.90662e-09	inf	Co-occurence	NotSpecified	driver[d]	driver[d]	4	3	8.69565	6.52174	StrongLatentDriver	StrongLatentDriver
RNF43	G659	P441	4	344	5	664	62567	1.15949e-07	144.684	0.000724338	7.17676	Co-occurence	TSG	driver[d]	driver[d]	348	9	52.4096	1.35542	StrongLatentDriver	StrongLatentDriver
RNF43	G659	R117	15	333	11	664	62567	8.13586e-28	254.742	2.01607e-22	7.99289	Co-occurence	TSG	driver[d]	driver[d]	348	26	52.4096	3.91566	StrongLatentDriver	StrongLatentDriver
RNF43	G659	R219	3	345	7	664	62567	1.98867e-05	77.282	0.0733528	6.27206	Co-occurence	TSG	driver[d]	driver[d]	348	10	52.4096	1.50602	StrongLatentDriver	StrongLatentDriver
RNF43	R225	G659	5	6	343	664	62567	2.32497e-09	151.149	5.23754e-05	7.23983	Co-occurence	TSG	driver[d]	driver[d]	11	348	1.65663	52.4096	StrongLatentDriver	StrongLatentDriver
RPTOR	N1281	V843	5	0	0	212	62567	1.25177e-22	inf	1.99407e-17	inf	Co-occurence	OG	driver[d]	driver[d]	5	5	2.35849	2.35849	StrongLatentDriver	StrongLatentDriver
SACS	R2906	R919	3	8	2	80	62567	4.04145e-11	11728.9	1.28761e-06	13.5178	Co-occurence	NotSpecified	driver[d]	driver[d]	11	5	13.75	6.25	StrongLatentDriver	StrongLatentDriver
SPTA1	R661	K1119	3	1	1	246	62567	3.91968e-13	187686	1.90037e-08	17.518	Co-occurence	NotSpecified	driver[d]	driver[d]	4	4	1.62602	1.62602	StrongLatentDriver	StrongLatentDriver
TCF7L2	K485	L200	6	87	11	363	62567	1.11774e-13	391.618	6.39178e-09	8.6133	Co-occurence	TSG	driver[d]	driver[d]	93	17	25.6198	4.6832	StrongLatentDriver	StrongLatentDriver
TET2	N1636	S1577	5	0	0	884	62567	1.25177e-22	inf	1.99407e-17	inf	Co-occurence	TSG	driver[d]	driver[d]	5	5	0.565611	0.565611	WeakLatentDriver	WeakLatentDriver
TNFAIP3	S79	I21	3	0	0	230	62567	2.44983e-14	inf	1.65564e-09	inf	Co-occurence	TSG	driver[d]	driver[d]	3	3	1.30435	1.30435	StrongLatentDriver	StrongLatentDriver
TNFAIP3	T108	I207	4	0	1	230	62567	7.83144e-18	inf	9.19247e-13	inf	Co-occurence	TSG	driver[d]	driver[d]	4	5	1.73913	2.17391	StrongLatentDriver	StrongLatentDriver
TP53	E285	E271	7	249	108	23435	62567	5.31896e-07	16.1915	0.00260711	4.01716	Co-occurence	TSG	KnownDriver[D]	driver[d]	256	115	1.09238	0.490719	WeakDriver	WeakLatentDriver
TP53	E285	E287	5	251	48	23435	62567	2.69548e-06	25.8396	0.0116051	4.69151	Co-occurence	TSG	KnownDriver[D]	KnownDriver[D]	256	53	1.09238	0.226157	WeakDriver	WeakDriver
TP53	L348	E349	4	15	53	23435	62567	2.37382e-09	314.44	5.2941e-05	8.29664	Co-occurence	TSG	KnownDriver[D]	driver[d]	19	57	0.0810753	0.243226	WeakDriver	WeakLatentDriver
TP53	M160	A161	4	12	75	23435	62567	4.23407e-09	277.671	8.27003e-05	8.11723	Co-occurence	TSG	driver[d]	KnownDriver[D]	16	79	0.0682739	0.337103	WeakLatentDriver	WeakDriver
TP53	R175	R248	5	1303	1602	23435	62567	9.73997e-10	0.142897	2.41357e-05	-2.80695	Mutual Exclusivity	TSG	KnownDriver[D]	KnownDriver[D]	1308	1607	5.5814	6.85726	WeakDriver	WeakDriver
TP53	R175	R273	5	1303	1805	23435	62567	2.93228e-11	0.126395	1.01389e-06	-2.98399	Mutual Exclusivity	TSG	KnownDriver[D]	KnownDriver[D]	1308	1810	5.5814	7.72349	WeakDriver	WeakDriver
TP53	R273	R248	10	1800	1597	23435	62567	7.88367e-11	0.205803	2.40852e-06	-2.28067	Mutual Exclusivity	TSG	KnownDriver[D]	KnownDriver[D]	1810	1607	7.72349	6.85726	WeakDriver	WeakDriver
TP53	R280	E287	4	279	49	23435	62567	0.000100778	18.2093	0.0733528	4.18661	Co-occurence	TSG	KnownDriver[D]	KnownDriver[D]	283	53	1.2076	0.226157	WeakDriver	WeakDriver
TP53	R282	R248	3	667	1604	23435	62567	6.20919e-05	0.169067	0.0733528	-2.56434	Mutual Exclusivity	TSG	KnownDriver[D]	KnownDriver[D]	670	1607	2.85897	6.85726	WeakDriver	WeakDriver
TSC1	E990	D1002	3	1	0	444	62567	9.79932e-14	inf	5.90662e-09	inf	Co-occurence	TSG	driver[d]	driver[d]	4	3	0.900901	0.675676	WeakLatentDriver	WeakLatentDriver
TTN	R2506	R35989	3	5	0	367	62567	1.37191e-12	inf	5.99927e-08	inf	Co-occurence	NotSpecified	driver[d]	driver[d]	8	3	2.17984	0.817439	StrongLatentDriver	WeakLatentDriver
U2AF1	Q157	S34	4	75	211	385	62567	0.000166484	15.7414	0.0733528	3.97649	Co-occurence	OG	KnownDriver[D]	KnownDriver[D]	79	215	20.5195	55.8442	StrongDriver	StrongDriver
ZNF180	R569	R625	3	6	5	34	62567	1.15199e-10	6255.3	3.42555e-06	12.6109	Co-occurence	NotSpecified	driver[d]	driver[d]	9	8	26.4706	23.5294	StrongLatentDriver	StrongLatentDriver
ZNF442	R369	R393	3	4	4	38	62567	3.00047e-11	11729.2	1.01389e-06	13.5178	Co-occurence	NotSpecified	driver[d]	driver[d]	7	7	18.4211	18.4211	StrongLatentDriver	StrongLatentDriver
ZNF442	R393	R309	3	4	4	38	62567	3.00047e-11	11729.2	1.01389e-06	13.5178	Co-occurence	NotSpecified	driver[d]	driver[d]	7	7	18.4211	18.4211	StrongLatentDriver	StrongLatentDriver
ZNF678	R509	R313	3	6	3	28	62567	4.11483e-11	10425.8	1.29252e-06	13.3479	Co-occurence	NotSpecified	driver[d]	driver[d]	9	6	32.1429	21.4286	StrongLatentDriver	StrongLatentDriver
ZNF850	R354	R385	3	3	3	20	62567	9.79827e-12	20852.7	3.58232e-07	14.3479	Co-occurence	NotSpecified	driver[d]	driver[d]	6	6	30	30	StrongLatentDriver	StrongLatentDriver
ZNF879	R364	K134	3	7	0	22	62567	2.9398e-12	inf	1.17078e-07	inf	Co-occurence	NotSpecified	driver[d]	driver[d]	10	3	45.4545	13.6364	StrongLatentDriver	StrongLatentDriver

## Sheet: Doublet_Cis_Trans_Info
Tumor Sample	Gene Symbol	OG/TSG	Mut1	Mut2	Cis/Trans
TCGA-L9-A50W-01	EGFR	OG	L858	T790	Cis
GENIE-MSK-P-0000352-T01-IM3	EGFR	OG	L858	L833	cis
GENIE-MSK-P-0017231-T01-IM6	EGFR	OG	L858	L833	cis
GENIE-MSK-P-0015363-T01-IM6	EGFR	OG	L858	A871	cis
GENIE-MSK-P-0030053-T01-IM6	EGFR	OG	L858	V834	cis
GENIE-MSK-P-0025575-T01-IM6	EGFR	OG	L858	V834	cis
GENIE-MSK-P-0023910-T01-IM6	EGFR	OG	L858	V834	cis
GENIE-MSK-P-0008514-T01-IM5	EGFR	OG	L858	K860	cis
GENIE-MSK-P-0018271-T01-IM6	EGFR	OG	T790	C797	cis
GENIE-MSK-P-0006402-T01-IM5	EGFR	OG	G719	E709	cis
GENIE-MSK-P-0006003-T01-IM5	EGFR	OG	G719	E709	cis
GENIE-MSK-P-0003107-T01-IM5	EGFR	OG	G719	E709	cis
TCGA-KT-A7W1-01	EGFR	OG	G719	E709	Cis
GENIE-MSK-P-0008145-T01-IM5	EGFR	OG	G719	E709	cis
GENIE-MSK-P-0000630-T01-IM3	EGFR	OG	G719	E709	cis
GENIE-MSK-P-0002614-T02-IM5	EGFR	OG	G719	E709	cis
TCGA-50-6595-01	EGFR	OG	G719	S768	Cis
TCGA-A2-A0T6-01	ERBB2	OG	L755	R678	Cis
GENIE-MSK-P-0002475-T01-IM3	KRAS	OG	G12	G13	trans
TCGA-FB-A78T-01	KRAS	OG	G12	G13	Cis
GENIE-MSK-P-0019659-T01-IM6	PIK3CA	OG	R108	R88	cis
TCGA-12-5301-01	PIK3CA	OG	R108	R88	Cis
TCGA-EY-A1GF-01	PTEN	TSG	R130	R142	Trans
TCGA-66-2742-01	TP53	TSG	E349	L348	Cis
TCGA-A6-6142-01	TP53	TSG	R175	R248	Trans
TCGA-10-0934-01	TP53	TSG	R248	R273	Trans
TCGA-TQ-A7RV-01	TP53	TSG	R248	R273	Trans
GENIE-MSK-P-0014721-T01-IM6	TP53	TSG	R280	E287	cis
TCGA-E2-A1AZ-01	TP53	TSG	R280	E287	Cis
GENIE-MSK-P-0016208-T01-IM6	TP53	TSG	R280	E287	cis
TCGA-K4-AAQO-01	TP53	TSG	E285	E271	Cis
GENIE-MSK-P-0014402-T01-IM6	TP53	TSG	E285	E287	cis
GENIE-MSK-P-0020062-T01-IM6	TP53	TSG	E285	E287	trans
GENIE-MSK-P-0006253-T01-IM5	TP53	TSG	E285	E287	cis
TCGA-FD-A43N-01	TP53	TSG	E285	E287	Cis
TCGA-85-A4JC-01	TP53	TSG	M160	A161	Cis

## Sheet: VariantClasses
Gene	Sample	Mut1	Mut2	Variant_Class_1	Variant_Class_2	VAF_Value1	VAF_Value2
ALK	GENIE-DFCI-008179-4932	p.P367R	p.G464R	Missense_Mutation	Missense_Mutation	0.302721	0.273684
ALK	GENIE-DFCI-008179-4932	p.G464R	p.P367R	Missense_Mutation	Missense_Mutation	0.273684	0.302721
ALK	GENIE-DFCI-092144-350477	p.P367R	p.G464R	Missense_Mutation	Missense_Mutation	0.373563	0.464646
ALK	GENIE-DFCI-092144-350477	p.G464R	p.P367R	Missense_Mutation	Missense_Mutation	0.464646	0.373563
ALK	GENIE-DFCI-005411-2595	p.P367R	p.G464R	Missense_Mutation	Missense_Mutation	0.616071	0.592233
ALK	GENIE-DFCI-005411-2595	p.G464R	p.P367R	Missense_Mutation	Missense_Mutation	0.592233	0.616071
ALK	GENIE-DFCI-081032-350764	p.P367R	p.G464R	Missense_Mutation	Missense_Mutation	0.350943	0.36
ALK	GENIE-DFCI-081032-350764	p.G464R	p.P367R	Missense_Mutation	Missense_Mutation	0.36	0.350943
APC	GENIE-MSK-P-0010710-T01-IM5	p.T1556Lfs*9	p.S1465Wfs*3	Frame_Shift_Del	Frame_Shift_Del	0.14	0.130753
APC	GENIE-MSK-P-0010710-T01-IM5	p.S1465Wfs*3	p.T1556Lfs*9	Frame_Shift_Del	Frame_Shift_Del	0.130753	0.14
APC	GENIE-JHU-03530-04137	p.T1556Nfs*3	p.S1465Wfs*3	Frame_Shift_Ins	Frame_Shift_Del	0.220271	0.539912
APC	GENIE-JHU-03530-04137	p.S1465Wfs*3	p.T1556Nfs*3	Frame_Shift_Del	Frame_Shift_Ins	0.539912	0.220271
APC	GENIE-MSK-P-0005987-T01-IM5	p.T1556Nfs*3	p.S1465Rfs*9	Frame_Shift_Ins	Frame_Shift_Ins	0.200617	0.140175
APC	GENIE-MSK-P-0005987-T01-IM5	p.S1465Rfs*9	p.T1556Nfs*3	Frame_Shift_Ins	Frame_Shift_Ins	0.140175	0.200617
APC	GENIE-MSK-P-0026986-T01-IM6	p.T1556Nfs*3	p.S1465Wfs*3	Frame_Shift_Ins	Frame_Shift_Del	0.129902	0.160075
APC	GENIE-MSK-P-0026986-T01-IM6	p.S1465Wfs*3	p.T1556Nfs*3	Frame_Shift_Del	Frame_Shift_Ins	0.160075	0.129902
APC	GENIE-DFCI-037599-48649	p.T1556Nfs*3	p.S1465Wfs*3	Frame_Shift_Ins	Frame_Shift_Del	0.324201	0.334677
APC	GENIE-DFCI-037599-48649	p.S1465Wfs*3	p.T1556Nfs*3	Frame_Shift_Del	Frame_Shift_Ins	0.334677	0.324201
APC	GENIE-VICC-212081-unk-1	p.R1114*	p.R332*	Nonsense_Mutation	Nonsense_Mutation	0.259716	0.5
APC	GENIE-VICC-212081-unk-1	p.R332*	p.R1114*	Nonsense_Mutation	Nonsense_Mutation	0.5	0.259716
APC	TCGA-EI-6917-01	p.R1114*	p.R332Q	Nonsense_Mutation	Missense_Mutation	0.211268	0.285714
APC	TCGA-EI-6917-01	p.R332Q	p.R1114*	Missense_Mutation	Nonsense_Mutation	0.285714	0.211268
APC	GENIE-DFCI-112703-436920	p.R1114*	p.R332Q	Nonsense_Mutation	Missense_Mutation	0.406593	0.407625
APC	GENIE-DFCI-112703-436920	p.R332Q	p.R1114*	Missense_Mutation	Nonsense_Mutation	0.407625	0.406593
APC	GENIE-DFCI-096087-664238	p.R2204*	p.S1861Y	Nonsense_Mutation	Missense_Mutation	0.307918	0.287823
APC	GENIE-DFCI-096087-664238	p.S1861Y	p.R2204*	Missense_Mutation	Nonsense_Mutation	0.287823	0.307918
APC	GENIE-MSK-P-0005021-T01-IM5	p.R2204*	p.S1861Y	Nonsense_Mutation	Missense_Mutation	0.224115	0.17366
APC	GENIE-MSK-P-0005021-T01-IM5	p.S1861Y	p.R2204*	Missense_Mutation	Nonsense_Mutation	0.17366	0.224115
APC	GENIE-WAKE-C1070-01	p.R2204*	p.S1861Y	Nonsense_Mutation	Missense_Mutation	0.308712	0.259502
APC	GENIE-WAKE-C1070-01	p.S1861Y	p.R2204*	Missense_Mutation	Nonsense_Mutation	0.259502	0.308712
APC	TCGA-F5-6814-01	p.R2204*	p.S1400*	Nonsense_Mutation	Nonsense_Mutation	0.177778	0.368421
APC	TCGA-F5-6814-01	p.S1400*	p.R2204*	Nonsense_Mutation	Nonsense_Mutation	0.368421	0.177778
APC	GENIE-DFCI-010423-9961	p.R2204*	p.S1400L	Nonsense_Mutation	Missense_Mutation	0.384117	0.409253
APC	GENIE-DFCI-010423-9961	p.S1400L	p.R2204*	Missense_Mutation	Nonsense_Mutation	0.409253	0.384117
APC	TCGA-B5-A0JY-01	p.R2204*	p.S1400L	Nonsense_Mutation	Missense_Mutation	0.393443	0.363184
APC	TCGA-B5-A0JY-01	p.S1400L	p.R2204*	Missense_Mutation	Nonsense_Mutation	0.363184	0.393443
APC	GENIE-MSK-P-0023765-T01-IM6	p.R230C	p.R2237*	Missense_Mutation	Nonsense_Mutation	0.130872	0.157635
APC	GENIE-MSK-P-0023765-T01-IM6	p.R2237*	p.R230C	Nonsense_Mutation	Missense_Mutation	0.157635	0.130872
APC	GENIE-MSK-P-0012358-T01-IM5	p.R230C	p.R2237*	Missense_Mutation	Nonsense_Mutation	0.369295	0.399628
APC	GENIE-MSK-P-0012358-T01-IM5	p.R2237*	p.R230C	Nonsense_Mutation	Missense_Mutation	0.399628	0.369295
APC	GENIE-DFCI-005561-2208	p.R230C	p.R2237*	Missense_Mutation	Nonsense_Mutation	0.178571	0.150485
APC	GENIE-DFCI-005561-2208	p.R2237*	p.R230C	Nonsense_Mutation	Missense_Mutation	0.150485	0.178571
APC	TCGA-AA-A02E-01	p.D849Vfs*12	p.S1465Wfs*3	Frame_Shift_Del	Frame_Shift_Del	0.39839	0.252465
APC	TCGA-AA-A02E-01	p.S1465Wfs*3	p.D849Vfs*12	Frame_Shift_Del	Frame_Shift_Del	0.252465	0.39839
APC	GENIE-MSK-P-0001325-T01-IM3	p.D849Ifs*12	p.S1465Wfs*3	Frame_Shift_Del	Frame_Shift_Del	0.484444	0.411765
APC	GENIE-MSK-P-0001325-T01-IM3	p.S1465Wfs*3	p.D849Ifs*12	Frame_Shift_Del	Frame_Shift_Del	0.411765	0.484444
APC	TCGA-A6-3809-01	p.D849Rfs*2	p.S1465Wfs*3	Frame_Shift_Ins	Frame_Shift_Del	0.238095	0.222222
APC	TCGA-A6-3809-01	p.S1465Wfs*3	p.D849Rfs*2	Frame_Shift_Del	Frame_Shift_Ins	0.222222	0.238095
AR	GENIE-MSK-P-0000755-T01-IM3	p.T878A	p.W742C	Missense_Mutation	Missense_Mutation	0.644252	0.665037
AR	GENIE-MSK-P-0000755-T01-IM3	p.W742C	p.T878A	Missense_Mutation	Missense_Mutation	0.665037	0.644252
AR	GENIE-MSK-P-0010382-T01-IM5	p.T878A	p.W742C	Missense_Mutation	Missense_Mutation	0.921519	0.876993
AR	GENIE-MSK-P-0010382-T01-IM5	p.W742C	p.T878A	Missense_Mutation	Missense_Mutation	0.876993	0.921519
AR	GENIE-DFCI-081573-281930	p.T878A	p.W742C	Missense_Mutation	Missense_Mutation	0.684615	0.654485
AR	GENIE-DFCI-081573-281930	p.W742C	p.T878A	Missense_Mutation	Missense_Mutation	0.654485	0.684615
AR	GENIE-MSK-P-0030625-T01-IM6	p.H875Y	p.L702H	Missense_Mutation	Missense_Mutation	0.769231	0.798479
AR	GENIE-MSK-P-0030625-T01-IM6	p.L702H	p.H875Y	Missense_Mutation	Missense_Mutation	0.798479	0.769231
AR	GENIE-MSK-P-0015345-T01-IM6	p.H875Y	p.L702H	Missense_Mutation	Missense_Mutation	0.762667	0.789037
AR	GENIE-MSK-P-0015345-T01-IM6	p.L702H	p.H875Y	Missense_Mutation	Missense_Mutation	0.789037	0.762667
AR	GENIE-MSK-P-0008315-T01-IM5	p.H875Y	p.L702H	Missense_Mutation	Missense_Mutation	0.803303	0.851623
AR	GENIE-MSK-P-0008315-T01-IM5	p.L702H	p.H875Y	Missense_Mutation	Missense_Mutation	0.851623	0.803303
AR	GENIE-WAKE-F1172-01	p.H875Y	p.L702H	Missense_Mutation	Missense_Mutation	0.268519	0.309091
AR	GENIE-WAKE-F1172-01	p.L702H	p.H875Y	Missense_Mutation	Missense_Mutation	0.309091	0.268519
AR	GENIE-MSK-P-0008461-T01-IM5	p.H875Y	p.L702H	Missense_Mutation	Missense_Mutation	0.957255	0.44213
AR	GENIE-MSK-P-0008461-T01-IM5	p.L702H	p.H875Y	Missense_Mutation	Missense_Mutation	0.44213	0.957255
ARID1A	GENIE-MSK-P-0023740-T01-IM6	p.G276Efs*87	p.D1850Gfs*4	Frame_Shift_Del	Frame_Shift_Ins	0.238994	0.258929
ARID1A	GENIE-MSK-P-0023740-T01-IM6	p.D1850Gfs*4	p.G276Efs*87	Frame_Shift_Ins	Frame_Shift_Del	0.258929	0.238994
ARID1A	GENIE-MSK-P-0017786-T01-IM6	p.G276Efs*87	p.D1850Tfs*33	Frame_Shift_Del	Frame_Shift_Del	0.352941	0.309645
ARID1A	GENIE-MSK-P-0017786-T01-IM6	p.D1850Tfs*33	p.G276Efs*87	Frame_Shift_Del	Frame_Shift_Del	0.309645	0.352941
ARID1A	GENIE-DFCI-004770-1776	p.G276Efs*87	p.D1850Tfs*33	Frame_Shift_Del	Frame_Shift_Del	0.333333	0.293011
ARID1A	GENIE-DFCI-004770-1776	p.D1850Tfs*33	p.G276Efs*87	Frame_Shift_Del	Frame_Shift_Del	0.293011	0.333333
ARID1A	GENIE-MSK-P-0029399-T01-IM6	p.G276Efs*87	p.D1850Tfs*33	Frame_Shift_Del	Frame_Shift_Del	0.250464	0.262918
ARID1A	GENIE-MSK-P-0029399-T01-IM6	p.D1850Tfs*33	p.G276Efs*87	Frame_Shift_Del	Frame_Shift_Del	0.262918	0.250464
ARID1A	GENIE-MSK-P-0001248-T01-IM3	p.F2141Sfs*59	p.D1850Tfs*33	Frame_Shift_Del	Frame_Shift_Del	0.164745	0.202299
ARID1A	GENIE-MSK-P-0001248-T01-IM3	p.D1850Tfs*33	p.F2141Sfs*59	Frame_Shift_Del	Frame_Shift_Del	0.202299	0.164745
ARID1A	TCGA-VQ-A8PT-01	p.F2141Sfs*59	p.D1850Tfs*33	Frame_Shift_Del	Frame_Shift_Del	0.278788	0.285714
ARID1A	TCGA-VQ-A8PT-01	p.D1850Tfs*33	p.F2141Sfs*59	Frame_Shift_Del	Frame_Shift_Del	0.285714	0.278788
ARID1A	TCGA-BR-8487-01	p.F2141Sfs*59	p.D1850Tfs*33	Frame_Shift_Del	Frame_Shift_Del	0.336323	0.277419
ARID1A	TCGA-BR-8487-01	p.D1850Tfs*33	p.F2141Sfs*59	Frame_Shift_Del	Frame_Shift_Del	0.277419	0.336323
ARID1A	TCGA-B5-A11J-01	p.F2141Sfs*59	p.D1850Tfs*33	Frame_Shift_Del	Frame_Shift_Del	0.27027	0.313725
ARID1A	TCGA-B5-A11J-01	p.D1850Tfs*33	p.F2141Sfs*59	Frame_Shift_Del	Frame_Shift_Del	0.313725	0.27027
ARID1A	GENIE-MSK-P-0004076-T01-IM5	p.F2141Sfs*59	p.D1850Tfs*33	Frame_Shift_Del	Frame_Shift_Del	0.169355	0.135734
ARID1A	GENIE-MSK-P-0004076-T01-IM5	p.D1850Tfs*33	p.F2141Sfs*59	Frame_Shift_Del	Frame_Shift_Del	0.135734	0.169355
ARID1A	GENIE-VICC-616769-unk-1	p.F2141Sfs*59	p.D1850Tfs*33	Frame_Shift_Del	Frame_Shift_Del	0.208955	0.13556
ARID1A	GENIE-VICC-616769-unk-1	p.D1850Tfs*33	p.F2141Sfs*59	Frame_Shift_Del	Frame_Shift_Del	0.13556	0.208955
ARID1A	GENIE-DFCI-004748-1939	p.F2141Sfs*59	p.D1850Tfs*33	Frame_Shift_Del	Frame_Shift_Del	0.399306	0.401198
ARID1A	GENIE-DFCI-004748-1939	p.D1850Tfs*33	p.F2141Sfs*59	Frame_Shift_Del	Frame_Shift_Del	0.401198	0.399306
ARID1A	GENIE-DFCI-110652-571731	p.F2141Sfs*59	p.D1850Tfs*33	Frame_Shift_Del	Frame_Shift_Del	0.263578	0.235935
ARID1A	GENIE-DFCI-110652-571731	p.D1850Tfs*33	p.F2141Sfs*59	Frame_Shift_Del	Frame_Shift_Del	0.235935	0.263578
ARID1A	GENIE-MSK-P-0028970-T01-IM6	p.D1850Gfs*4	p.Q372Sfs*19	Frame_Shift_Ins	Frame_Shift_Del	0.350097	0.269231
ARID1A	GENIE-MSK-P-0028970-T01-IM6	p.Q372Sfs*19	p.D1850Gfs*4	Frame_Shift_Del	Frame_Shift_Ins	0.269231	0.350097
ARID1A	GENIE-MSK-P-0025669-T01-IM6	p.D1850Tfs*33	p.Q372Sfs*19	Frame_Shift_Del	Frame_Shift_Del	0.242138	0.307692
ARID1A	GENIE-MSK-P-0025669-T01-IM6	p.Q372Sfs*19	p.D1850Tfs*33	Frame_Shift_Del	Frame_Shift_Del	0.307692	0.242138
ARID1A	GENIE-MSK-P-0005400-T01-IM5	p.D1850Gfs*4	p.Q372Afs*28	Frame_Shift_Ins	Frame_Shift_Ins	0.153846	0.219828
ARID1A	GENIE-MSK-P-0005400-T01-IM5	p.Q372Afs*28	p.D1850Gfs*4	Frame_Shift_Ins	Frame_Shift_Ins	0.219828	0.153846
ARID1A	GENIE-MSK-P-0019416-T01-IM6	p.D1850Gfs*4	p.Q372Sfs*19	Frame_Shift_Ins	Frame_Shift_Del	0.341495	0.36875
ARID1A	GENIE-MSK-P-0019416-T01-IM6	p.Q372Sfs*19	p.D1850Gfs*4	Frame_Shift_Del	Frame_Shift_Ins	0.36875	0.341495
ARID1A	GENIE-MSK-P-0004754-T01-IM5	p.D1850G	p.Q372Sfs*19	Missense_Mutation	Frame_Shift_Del	0.233333	0.328244
ARID1A	GENIE-MSK-P-0004754-T01-IM5	p.Q372Sfs*19	p.D1850G	Frame_Shift_Del	Missense_Mutation	0.328244	0.233333
ARID1A	GENIE-MSK-P-0009087-T01-IM5	p.D1850Tfs*33	p.Q372Sfs*19	Frame_Shift_Del	Frame_Shift_Del	0.366197	0.391304
ARID1A	GENIE-MSK-P-0009087-T01-IM5	p.Q372Sfs*19	p.D1850Tfs*33	Frame_Shift_Del	Frame_Shift_Del	0.391304	0.366197
ARID1A	GENIE-DFCI-006131-5866	p.P289S	p.R1323C	Missense_Mutation	Missense_Mutation	0.352941	0.469027
ARID1A	GENIE-DFCI-006131-5866	p.R1323C	p.P289S	Missense_Mutation	Missense_Mutation	0.469027	0.352941
ARID1A	GENIE-DFCI-007516-4191	p.P289S	p.R1323C	Missense_Mutation	Missense_Mutation	0.575	0.504505
ARID1A	GENIE-DFCI-007516-4191	p.R1323C	p.P289S	Missense_Mutation	Missense_Mutation	0.504505	0.575
ARID1A	GENIE-DFCI-051234-250196	p.P289S	p.R1323C	Missense_Mutation	Missense_Mutation	0.450331	0.469163
ARID1A	GENIE-DFCI-051234-250196	p.R1323C	p.P289S	Missense_Mutation	Missense_Mutation	0.469163	0.450331
ARID1A	GENIE-DFCI-111549-902030	p.P289S	p.R1323C	Missense_Mutation	Missense_Mutation	0.625	0.453608
ARID1A	GENIE-DFCI-111549-902030	p.R1323C	p.P289S	Missense_Mutation	Missense_Mutation	0.453608	0.625
ARID1A	GENIE-DFCI-053478-203376	p.P289S	p.R1323C	Missense_Mutation	Missense_Mutation	0.505618	0.474453
ARID1A	GENIE-DFCI-053478-203376	p.R1323C	p.P289S	Missense_Mutation	Missense_Mutation	0.474453	0.505618
ASXL1	GENIE-DFCI-001836-106	p.M168L	p.P1259L	Missense_Mutation	Missense_Mutation	0.396396	0.442748
ASXL1	GENIE-DFCI-001836-106	p.P1259L	p.M168L	Missense_Mutation	Missense_Mutation	0.442748	0.396396
ASXL1	GENIE-DFCI-002897-7980	p.M168L	p.P1259L	Missense_Mutation	Missense_Mutation	0.427762	0.532934
ASXL1	GENIE-DFCI-002897-7980	p.P1259L	p.M168L	Missense_Mutation	Missense_Mutation	0.532934	0.427762
ASXL1	GENIE-DFCI-036519-74322	p.M168L	p.P1259L	Missense_Mutation	Missense_Mutation	0.432432	0.490476
ASXL1	GENIE-DFCI-036519-74322	p.P1259L	p.M168L	Missense_Mutation	Missense_Mutation	0.490476	0.432432
B2M	GENIE-DFCI-011132-11355	p.L15Ffs*41	p.T93Lfs*10	Frame_Shift_Del	Frame_Shift_Del	0.247126	0.230519
B2M	GENIE-DFCI-011132-11355	p.T93Lfs*10	p.L15Ffs*41	Frame_Shift_Del	Frame_Shift_Del	0.230519	0.247126
B2M	GENIE-MSK-P-0014616-T01-IM6	p.L15Ffs*41	p.T93Lfs*10	Frame_Shift_Del	Frame_Shift_Del	0.140816	0.223089
B2M	GENIE-MSK-P-0014616-T01-IM6	p.T93Lfs*10	p.L15Ffs*41	Frame_Shift_Del	Frame_Shift_Del	0.223089	0.140816
B2M	GENIE-MSK-P-0022846-T01-IM6	p.L15Ffs*41	p.T93Hfs*2	Frame_Shift_Del	Frame_Shift_Ins	0.345972	0.312891
B2M	GENIE-MSK-P-0022846-T01-IM6	p.T93Hfs*2	p.L15Ffs*41	Frame_Shift_Ins	Frame_Shift_Del	0.312891	0.345972
B2M	GENIE-MSK-P-0004051-T01-IM5	p.L15Ffs*41	p.T93Hfs*2	Frame_Shift_Del	Frame_Shift_Ins	0.22029	0.236364
B2M	GENIE-MSK-P-0004051-T01-IM5	p.T93Hfs*2	p.L15Ffs*41	Frame_Shift_Ins	Frame_Shift_Del	0.236364	0.22029
B2M	GENIE-DFCI-007716-3954	p.L15Ffs*41	p.V69Wfs*34	Frame_Shift_Del	Frame_Shift_Del	0.208054	0.270541
B2M	GENIE-DFCI-007716-3954	p.V69Wfs*34	p.L15Ffs*41	Frame_Shift_Del	Frame_Shift_Del	0.270541	0.208054
B2M	GENIE-MSK-P-0010798-T01-IM5	p.L15Ffs*41	p.V69Wfs*34	Frame_Shift_Del	Frame_Shift_Del	0.224444	0.25687
B2M	GENIE-MSK-P-0010798-T01-IM5	p.V69Wfs*34	p.L15Ffs*41	Frame_Shift_Del	Frame_Shift_Del	0.25687	0.224444
B2M	GENIE-MSK-P-0010587-T01-IM5	p.L15Ffs*41	p.V69Wfs*34	Frame_Shift_Del	Frame_Shift_Del	0.203137	0.17637
B2M	GENIE-MSK-P-0010587-T01-IM5	p.V69Wfs*34	p.L15Ffs*41	Frame_Shift_Del	Frame_Shift_Del	0.17637	0.203137
B2M	TCGA-AG-A02N-01	p.L15Ffs*41	p.V69Wfs*34	Frame_Shift_Del	Frame_Shift_Del	0.397516	0.326276
B2M	TCGA-AG-A02N-01	p.V69Wfs*34	p.L15Ffs*41	Frame_Shift_Del	Frame_Shift_Del	0.326276	0.397516
B2M	GENIE-MSK-P-0001494-T01-IM3	p.L15Ffs*41	p.V69Wfs*34	Frame_Shift_Del	Frame_Shift_Del	0.159136	0.22813
B2M	GENIE-MSK-P-0001494-T01-IM3	p.V69Wfs*34	p.L15Ffs*41	Frame_Shift_Del	Frame_Shift_Del	0.22813	0.159136
B2M	GENIE-DFCI-108742-617827	p.L15Ffs*41	p.V69Wfs*34	Frame_Shift_Del	Frame_Shift_Del	0.273469	0.247444
B2M	GENIE-DFCI-108742-617827	p.V69Wfs*34	p.L15Ffs*41	Frame_Shift_Del	Frame_Shift_Del	0.247444	0.273469
B2M	TCGA-BR-8382-01	p.L15Ffs*41	p.D96Mfs*7	Frame_Shift_Del	Frame_Shift_Del	0.213592	0.168224
B2M	TCGA-BR-8382-01	p.D96Mfs*7	p.L15Ffs*41	Frame_Shift_Del	Frame_Shift_Del	0.168224	0.213592
B2M	GENIE-DFCI-036596-75016	p.L15Ffs*41	p.D96Rfs*2	Frame_Shift_Del	Frame_Shift_Ins	0.222738	0.186047
B2M	GENIE-DFCI-036596-75016	p.D96Rfs*2	p.L15Ffs*41	Frame_Shift_Ins	Frame_Shift_Del	0.186047	0.222738
B2M	GENIE-DFCI-023535-23851	p.L15Ffs*41	p.D96Rfs*2	Frame_Shift_Del	Frame_Shift_Ins	0.327801	0.320405
B2M	GENIE-DFCI-023535-23851	p.D96Rfs*2	p.L15Ffs*41	Frame_Shift_Ins	Frame_Shift_Del	0.320405	0.327801
BCL2	GENIE-DFCI-004450-8	p.A131D	p.V134L	Missense_Mutation	Missense_Mutation	0.353414	0.349206
BCL2	GENIE-DFCI-004450-8	p.V134L	p.A131D	Missense_Mutation	Missense_Mutation	0.349206	0.353414
BCL2	GENIE-MSK-P-0014765-T01-IM6	p.A131V	p.V134L	Missense_Mutation	Missense_Mutation	0.305525	0.150156
BCL2	GENIE-MSK-P-0014765-T01-IM6	p.V134L	p.A131V	Missense_Mutation	Missense_Mutation	0.150156	0.305525
BCL2	GENIE-MSK-P-0007086-T02-IM5	p.A131D	p.V134L	Missense_Mutation	Missense_Mutation	0.437241	0.443265
BCL2	GENIE-MSK-P-0007086-T02-IM5	p.V134L	p.A131D	Missense_Mutation	Missense_Mutation	0.443265	0.437241
BRCA1	GENIE-VICC-432674-unk-1	p.N550H	p.F486L	Missense_Mutation	Missense_Mutation	0.479644	0.500562
BRCA1	GENIE-VICC-432674-unk-1	p.F486L	p.N550H	Missense_Mutation	Missense_Mutation	0.500562	0.479644
BRCA1	GENIE-VICC-964949-unk-1	p.N550H	p.F486L	Missense_Mutation	Missense_Mutation	0.5	0.480334
BRCA1	GENIE-VICC-964949-unk-1	p.F486L	p.N550H	Missense_Mutation	Missense_Mutation	0.480334	0.5
BRCA1	GENIE-VICC-708400-unk-1	p.N550H	p.F486L	Missense_Mutation	Missense_Mutation	0.299716	0.309686
BRCA1	GENIE-VICC-708400-unk-1	p.F486L	p.N550H	Missense_Mutation	Missense_Mutation	0.309686	0.299716
BRCA1	GENIE-VICC-432674-unk-1	p.N550H	p.Y179C	Missense_Mutation	Missense_Mutation	0.479644	0.489418
BRCA1	GENIE-VICC-432674-unk-1	p.Y179C	p.N550H	Missense_Mutation	Missense_Mutation	0.489418	0.479644
BRCA1	GENIE-VICC-964949-unk-1	p.N550H	p.Y179C	Missense_Mutation	Missense_Mutation	0.5	0.49047
BRCA1	GENIE-VICC-964949-unk-1	p.Y179C	p.N550H	Missense_Mutation	Missense_Mutation	0.49047	0.5
BRCA1	GENIE-VICC-708400-unk-1	p.N550H	p.Y179C	Missense_Mutation	Missense_Mutation	0.299716	0.339793
BRCA1	GENIE-VICC-708400-unk-1	p.Y179C	p.N550H	Missense_Mutation	Missense_Mutation	0.339793	0.299716
BRCA1	GENIE-VICC-432674-unk-1	p.F486L	p.Y179C	Missense_Mutation	Missense_Mutation	0.500562	0.489418
BRCA1	GENIE-VICC-432674-unk-1	p.Y179C	p.F486L	Missense_Mutation	Missense_Mutation	0.489418	0.500562
BRCA1	GENIE-VICC-964949-unk-1	p.F486L	p.Y179C	Missense_Mutation	Missense_Mutation	0.480334	0.49047
BRCA1	GENIE-VICC-964949-unk-1	p.Y179C	p.F486L	Missense_Mutation	Missense_Mutation	0.49047	0.480334
BRCA1	GENIE-VICC-708400-unk-1	p.F486L	p.Y179C	Missense_Mutation	Missense_Mutation	0.309686	0.339793
BRCA1	GENIE-VICC-708400-unk-1	p.Y179C	p.F486L	Missense_Mutation	Missense_Mutation	0.339793	0.309686
CDKN2A	GENIE-DUKE-334-METSBRAIN	p.R58*	p.A57V	Nonsense_Mutation	Missense_Mutation	0.370487	0.37963
CDKN2A	GENIE-DUKE-334-METSBRAIN	p.A57V	p.R58*	Missense_Mutation	Nonsense_Mutation	0.37963	0.370487
CDKN2A	GENIE-MSK-P-0013413-T01-IM5	p.R58*	p.A57V	Nonsense_Mutation	Missense_Mutation	0.916667	0.928994
CDKN2A	GENIE-MSK-P-0013413-T01-IM5	p.A57V	p.R58*	Missense_Mutation	Nonsense_Mutation	0.928994	0.916667
CDKN2A	GENIE-UCHI-Patient36-T1	p.R58Q	p.A57Pfs*62	Missense_Mutation	Frame_Shift_Del	0.249312	0.266428
CDKN2A	GENIE-UCHI-Patient36-T1	p.A57Pfs*62	p.R58Q	Frame_Shift_Del	Missense_Mutation	0.266428	0.249312
CDKN2A	GENIE-DFCI-000462-11117	p.D108N	p.E119K	Missense_Mutation	Missense_Mutation	0.154762	0.159091
CDKN2A	GENIE-DFCI-000462-11117	p.E119K	p.D108N	Missense_Mutation	Missense_Mutation	0.159091	0.154762
CDKN2A	TCGA-G2-A2EO-01	p.D108N	p.E119K	Missense_Mutation	Missense_Mutation	0.357143	0.4
CDKN2A	TCGA-G2-A2EO-01	p.E119K	p.D108N	Missense_Mutation	Missense_Mutation	0.4	0.357143
CDKN2A	GENIE-MSK-P-0024544-T01-IM6	p.D108N	p.E119K	Missense_Mutation	Missense_Mutation	0.50165	0.497727
CDKN2A	GENIE-MSK-P-0024544-T01-IM6	p.E119K	p.D108N	Missense_Mutation	Missense_Mutation	0.497727	0.50165
CTCF	TCGA-BS-A0TJ-01	p.E691Rfs*5	p.T204Qfs*18	Frame_Shift_Ins	Frame_Shift_Del	0.459184	0.344828
CTCF	TCGA-BS-A0TJ-01	p.T204Qfs*18	p.E691Rfs*5	Frame_Shift_Del	Frame_Shift_Ins	0.344828	0.459184
CTCF	GENIE-MSK-P-0003555-T01-IM5	p.E691Sfs*30	p.T204Nfs*26	Frame_Shift_Del	Frame_Shift_Ins	0.151246	0.176685
CTCF	GENIE-MSK-P-0003555-T01-IM5	p.T204Nfs*26	p.E691Sfs*30	Frame_Shift_Ins	Frame_Shift_Del	0.176685	0.151246
CTCF	GENIE-MSK-P-0016314-T01-IM6	p.E691Sfs*30	p.T204Qfs*18	Frame_Shift_Del	Frame_Shift_Del	0.192416	0.216488
CTCF	GENIE-MSK-P-0016314-T01-IM6	p.T204Qfs*18	p.E691Sfs*30	Frame_Shift_Del	Frame_Shift_Del	0.216488	0.192416
DICER1	GENIE-DFCI-004192-651	p.D1709N	p.R937H	Missense_Mutation	Missense_Mutation	0.424658	0.429787
DICER1	GENIE-DFCI-004192-651	p.R937H	p.D1709N	Missense_Mutation	Missense_Mutation	0.429787	0.424658
DICER1	TCGA-BG-A220-01	p.D1709N	p.R937H	Missense_Mutation	Missense_Mutation	0.444444	0.454545
DICER1	TCGA-BG-A220-01	p.R937H	p.D1709N	Missense_Mutation	Missense_Mutation	0.454545	0.444444
DICER1	GENIE-MSK-P-0013599-T01-IM5	p.D1709N	p.R937C	Missense_Mutation	Missense_Mutation	0.452308	0.513889
DICER1	GENIE-MSK-P-0013599-T01-IM5	p.R937C	p.D1709N	Missense_Mutation	Missense_Mutation	0.513889	0.452308
DYM	TCGA-E6-A1LX-01	p.R533*	p.R70Q	Nonsense_Mutation	Missense_Mutation	0.435484	0.203704
DYM	TCGA-E6-A1LX-01	p.R70Q	p.R533*	Missense_Mutation	Nonsense_Mutation	0.203704	0.435484
DYM	TCGA-D1-A17Q-01	p.R533*	p.R70Q	Nonsense_Mutation	Missense_Mutation	0.428571	0.446254
DYM	TCGA-D1-A17Q-01	p.R70Q	p.R533*	Missense_Mutation	Nonsense_Mutation	0.446254	0.428571
DYM	TCGA-AZ-4315-01	p.R533*	p.R70Q	Nonsense_Mutation	Missense_Mutation	0.283582	0.215385
DYM	TCGA-AZ-4315-01	p.R70Q	p.R533*	Missense_Mutation	Nonsense_Mutation	0.215385	0.283582
EGFR	GENIE-MSK-P-0020825-T01-IM6	p.L858R	p.T790M	Missense_Mutation	Missense_Mutation	0.213592	0.252732
EGFR	GENIE-MSK-P-0020825-T01-IM6	p.T790M	p.L858R	Missense_Mutation	Missense_Mutation	0.252732	0.213592
EGFR	GENIE-DFCI-006775-4392	p.L858R	p.T790M	Missense_Mutation	Missense_Mutation	0.178082	0.477987
EGFR	GENIE-DFCI-006775-4392	p.T790M	p.L858R	Missense_Mutation	Missense_Mutation	0.477987	0.178082
EGFR	GENIE-MSK-P-0017166-T01-IM6	p.L858R	p.T790M	Missense_Mutation	Missense_Mutation	0.339869	0.130693
EGFR	GENIE-MSK-P-0017166-T01-IM6	p.T790M	p.L858R	Missense_Mutation	Missense_Mutation	0.130693	0.339869
EGFR	GENIE-DFCI-003485-4495	p.L858R	p.T790M	Missense_Mutation	Missense_Mutation	0.347826	0.158621
EGFR	GENIE-DFCI-003485-4495	p.T790M	p.L858R	Missense_Mutation	Missense_Mutation	0.158621	0.347826
EGFR	GENIE-DFCI-091338-282614	p.L858R	p.T790M	Missense_Mutation	Missense_Mutation	0.889362	0.24659
EGFR	GENIE-DFCI-091338-282614	p.T790M	p.L858R	Missense_Mutation	Missense_Mutation	0.24659	0.889362
EGFR	GENIE-DFCI-037671-130661	p.L858R	p.T790M	Missense_Mutation	Missense_Mutation	0.181159	0.20709
EGFR	GENIE-DFCI-037671-130661	p.T790M	p.L858R	Missense_Mutation	Missense_Mutation	0.20709	0.181159
EGFR	GENIE-DFCI-051156-250230	p.L858R	p.T790M	Missense_Mutation	Missense_Mutation	0.358763	0.445596
EGFR	GENIE-DFCI-051156-250230	p.T790M	p.L858R	Missense_Mutation	Missense_Mutation	0.445596	0.358763
EGFR	GENIE-DFCI-024486-74679	p.L858R	p.T790M	Missense_Mutation	Missense_Mutation	0.19883	0.206897
EGFR	GENIE-DFCI-024486-74679	p.T790M	p.L858R	Missense_Mutation	Missense_Mutation	0.206897	0.19883
EGFR	GENIE-MSK-P-0024839-T01-IM6	p.L858R	p.T790M	Missense_Mutation	Missense_Mutation	0.258065	0.155963
EGFR	GENIE-MSK-P-0024839-T01-IM6	p.T790M	p.L858R	Missense_Mutation	Missense_Mutation	0.155963	0.258065
EGFR	GENIE-JHU-04203-04898	p.L858R	p.T790M	Missense_Mutation	Missense_Mutation	0.180464	0.21345
EGFR	GENIE-JHU-04203-04898	p.T790M	p.L858R	Missense_Mutation	Missense_Mutation	0.21345	0.180464
EGFR	GENIE-MSK-P-0000580-T01-IM3	p.L858R	p.T790M	Missense_Mutation	Missense_Mutation	0.481775	0.131912
EGFR	GENIE-MSK-P-0000580-T01-IM3	p.T790M	p.L858R	Missense_Mutation	Missense_Mutation	0.131912	0.481775
EGFR	GENIE-MSK-P-0005337-T01-IM5	p.L858R	p.T790M	Missense_Mutation	Missense_Mutation	0.27451	0.165812
EGFR	GENIE-MSK-P-0005337-T01-IM5	p.T790M	p.L858R	Missense_Mutation	Missense_Mutation	0.165812	0.27451
EGFR	GENIE-MSK-P-0001328-T01-IM3	p.L858R	p.T790M	Missense_Mutation	Missense_Mutation	0.71645	0.185418
EGFR	GENIE-MSK-P-0001328-T01-IM3	p.T790M	p.L858R	Missense_Mutation	Missense_Mutation	0.185418	0.71645
EGFR	GENIE-GRCC-boi2iq18-sample-a	p.L858R	p.T790M	Missense_Mutation	Missense_Mutation	0.573382	0.358255
EGFR	GENIE-GRCC-boi2iq18-sample-a	p.T790M	p.L858R	Missense_Mutation	Missense_Mutation	0.358255	0.573382
EGFR	GENIE-DFCI-040343-203667	p.L858R	p.T790M	Missense_Mutation	Missense_Mutation	0.687842	0.717742
EGFR	GENIE-DFCI-040343-203667	p.T790M	p.L858R	Missense_Mutation	Missense_Mutation	0.717742	0.687842
EGFR	TCGA-L9-A50W-01	p.L858R	p.T790M	Missense_Mutation	Missense_Mutation	0.39	0.55
EGFR	TCGA-L9-A50W-01	p.T790M	p.L858R	Missense_Mutation	Missense_Mutation	0.55	0.39
EGFR	GENIE-NKI-19H0-U44C	p.L858R	p.T790M	Missense_Mutation	Missense_Mutation	0.395631	0.40336
EGFR	GENIE-NKI-19H0-U44C	p.T790M	p.L858R	Missense_Mutation	Missense_Mutation	0.40336	0.395631
EGFR	GENIE-JHU-03464-04061	p.L858R	p.T790M	Missense_Mutation	Missense_Mutation	0.566182	0.612567
EGFR	GENIE-JHU-03464-04061	p.T790M	p.L858R	Missense_Mutation	Missense_Mutation	0.612567	0.566182
EGFR	GENIE-DFCI-111494-617830	p.L858R	p.T790M	Missense_Mutation	Missense_Mutation	0.269663	0.217391
EGFR	GENIE-DFCI-111494-617830	p.T790M	p.L858R	Missense_Mutation	Missense_Mutation	0.217391	0.269663
EGFR	GENIE-VICC-358798-unk-1	p.L858R	p.T790M	Missense_Mutation	Missense_Mutation	0.720084	0.570221
EGFR	GENIE-VICC-358798-unk-1	p.T790M	p.L858R	Missense_Mutation	Missense_Mutation	0.570221	0.720084
EGFR	GENIE-MDA-1620-3342	p.L858R	p.T790M	Missense_Mutation	Missense_Mutation	0.707891	0.437555
EGFR	GENIE-MDA-1620-3342	p.T790M	p.L858R	Missense_Mutation	Missense_Mutation	0.437555	0.707891
EGFR	GENIE-MSK-P-0001826-T01-IM3	p.L858R	p.T790M	Missense_Mutation	Missense_Mutation	0.331723	0.177745
EGFR	GENIE-MSK-P-0001826-T01-IM3	p.T790M	p.L858R	Missense_Mutation	Missense_Mutation	0.177745	0.331723
EGFR	GENIE-MSK-P-0005034-T01-IM5	p.L858R	p.T790M	Missense_Mutation	Missense_Mutation	0.774991	0.16373
EGFR	GENIE-MSK-P-0005034-T01-IM5	p.T790M	p.L858R	Missense_Mutation	Missense_Mutation	0.16373	0.774991
EGFR	GENIE-MSK-P-0026141-T01-IM6	p.L858R	p.T790M	Missense_Mutation	Missense_Mutation	0.867192	0.13314
EGFR	GENIE-MSK-P-0026141-T01-IM6	p.T790M	p.L858R	Missense_Mutation	Missense_Mutation	0.13314	0.867192
EGFR	GENIE-DFCI-104854-617848	p.L858R	p.T790M	Missense_Mutation	Missense_Mutation	0.426471	0.25641
EGFR	GENIE-DFCI-104854-617848	p.T790M	p.L858R	Missense_Mutation	Missense_Mutation	0.25641	0.426471
EGFR	GENIE-DFCI-011355-298969	p.L858R	p.T790M	Missense_Mutation	Missense_Mutation	0.44802	0.617849
EGFR	GENIE-DFCI-011355-298969	p.T790M	p.L858R	Missense_Mutation	Missense_Mutation	0.617849	0.44802
EGFR	GENIE-MSK-P-0010793-T01-IM5	p.L858R	p.T790M	Missense_Mutation	Missense_Mutation	0.505495	0.150183
EGFR	GENIE-MSK-P-0010793-T01-IM5	p.T790M	p.L858R	Missense_Mutation	Missense_Mutation	0.150183	0.505495
EGFR	GENIE-MSK-P-0005148-T01-IM5	p.L858R	p.T790M	Missense_Mutation	Missense_Mutation	0.343598	0.176871
EGFR	GENIE-MSK-P-0005148-T01-IM5	p.T790M	p.L858R	Missense_Mutation	Missense_Mutation	0.176871	0.343598
EGFR	GENIE-VICC-153713-unk-1	p.L858R	p.T790M	Missense_Mutation	Missense_Mutation	0.139834	0.490078
EGFR	GENIE-VICC-153713-unk-1	p.T790M	p.L858R	Missense_Mutation	Missense_Mutation	0.490078	0.139834
EGFR	GENIE-MSK-P-0020236-T01-IM6	p.L858R	p.T790M	Missense_Mutation	Missense_Mutation	0.6304	0.213182
EGFR	GENIE-MSK-P-0020236-T01-IM6	p.T790M	p.L858R	Missense_Mutation	Missense_Mutation	0.213182	0.6304
EGFR	GENIE-UHN-455958-ARC1	p.L858R	p.T790M	Missense_Mutation	Missense_Mutation	0.435801	0.132295
EGFR	GENIE-UHN-455958-ARC1	p.T790M	p.L858R	Missense_Mutation	Missense_Mutation	0.132295	0.435801
EGFR	GENIE-MSK-P-0005114-T02-IM6	p.L858R	p.T790M	Missense_Mutation	Missense_Mutation	0.415794	0.18554
EGFR	GENIE-MSK-P-0005114-T02-IM6	p.T790M	p.L858R	Missense_Mutation	Missense_Mutation	0.18554	0.415794
EGFR	GENIE-JHU-04309-05015	p.L858R	p.T790M	Missense_Mutation	Missense_Mutation	0.390452	0.278979
EGFR	GENIE-JHU-04309-05015	p.T790M	p.L858R	Missense_Mutation	Missense_Mutation	0.278979	0.390452
EGFR	GENIE-MSK-P-0027434-T01-IM6	p.L858R	p.T790M	Missense_Mutation	Missense_Mutation	0.154472	0.180678
EGFR	GENIE-MSK-P-0027434-T01-IM6	p.T790M	p.L858R	Missense_Mutation	Missense_Mutation	0.180678	0.154472
EGFR	GENIE-DFCI-007707-88533	p.L858R	p.T790M	Missense_Mutation	Missense_Mutation	0.327791	0.243513
EGFR	GENIE-DFCI-007707-88533	p.T790M	p.L858R	Missense_Mutation	Missense_Mutation	0.243513	0.327791
EGFR	GENIE-MSK-P-0029558-T01-IM6	p.L858R	p.T790M	Missense_Mutation	Missense_Mutation	0.139785	0.148082
EGFR	GENIE-MSK-P-0029558-T01-IM6	p.T790M	p.L858R	Missense_Mutation	Missense_Mutation	0.148082	0.139785
EGFR	GENIE-MSK-P-0003213-T01-IM5	p.L858R	p.T790M	Missense_Mutation	Missense_Mutation	0.286927	0.146423
EGFR	GENIE-MSK-P-0003213-T01-IM5	p.T790M	p.L858R	Missense_Mutation	Missense_Mutation	0.146423	0.286927
EGFR	TCGA-49-4494-01	p.L858R	p.T790M	Missense_Mutation	Missense_Mutation	0.441315	0.510638
EGFR	TCGA-49-4494-01	p.T790M	p.L858R	Missense_Mutation	Missense_Mutation	0.510638	0.441315
EGFR	GENIE-JHU-00465-00023	p.L858R	p.T790M	Missense_Mutation	Missense_Mutation	0.740903	0.310006
EGFR	GENIE-JHU-00465-00023	p.T790M	p.L858R	Missense_Mutation	Missense_Mutation	0.310006	0.740903
EGFR	GENIE-MSK-P-0030560-T01-IM6	p.L858R	p.T790M	Missense_Mutation	Missense_Mutation	0.257749	0.144643
EGFR	GENIE-MSK-P-0030560-T01-IM6	p.T790M	p.L858R	Missense_Mutation	Missense_Mutation	0.144643	0.257749
EGFR	GENIE-DFCI-005096-11238	p.L858R	p.T790M	Missense_Mutation	Missense_Mutation	0.74523	0.51864
EGFR	GENIE-DFCI-005096-11238	p.T790M	p.L858R	Missense_Mutation	Missense_Mutation	0.51864	0.74523
EGFR	GENIE-DFCI-003641-2747	p.L858R	p.T790M	Missense_Mutation	Missense_Mutation	0.468085	0.448052
EGFR	GENIE-DFCI-003641-2747	p.T790M	p.L858R	Missense_Mutation	Missense_Mutation	0.448052	0.468085
EGFR	GENIE-MSK-P-0002783-T01-IM3	p.L858R	p.T790M	Missense_Mutation	Missense_Mutation	0.814704	0.432502
EGFR	GENIE-MSK-P-0002783-T01-IM3	p.T790M	p.L858R	Missense_Mutation	Missense_Mutation	0.432502	0.814704
EGFR	GENIE-GRCC-p5gk1f18-sample-a	p.L858R	p.T790M	Missense_Mutation	Missense_Mutation	0.630391	0.137905
EGFR	GENIE-GRCC-p5gk1f18-sample-a	p.T790M	p.L858R	Missense_Mutation	Missense_Mutation	0.137905	0.630391
EGFR	GENIE-DFCI-110628-481649	p.L858R	p.T790M	Missense_Mutation	Missense_Mutation	0.52234	0.260776
EGFR	GENIE-DFCI-110628-481649	p.T790M	p.L858R	Missense_Mutation	Missense_Mutation	0.260776	0.52234
EGFR	GENIE-DFCI-004581-3340	p.L858R	p.T790M	Missense_Mutation	Missense_Mutation	0.362694	0.187215
EGFR	GENIE-DFCI-004581-3340	p.T790M	p.L858R	Missense_Mutation	Missense_Mutation	0.187215	0.362694
EGFR	GENIE-MSK-P-0031097-T01-IM6	p.L858R	p.T790M	Missense_Mutation	Missense_Mutation	0.192355	0.210072
EGFR	GENIE-MSK-P-0031097-T01-IM6	p.T790M	p.L858R	Missense_Mutation	Missense_Mutation	0.210072	0.192355
EGFR	GENIE-DFCI-005803-4755	p.L858R	p.T790M	Missense_Mutation	Missense_Mutation	0.452703	0.126506
EGFR	GENIE-DFCI-005803-4755	p.T790M	p.L858R	Missense_Mutation	Missense_Mutation	0.126506	0.452703
EGFR	GENIE-DFCI-008502-61650	p.L858R	p.E709V	Missense_Mutation	Missense_Mutation	0.203349	0.128
EGFR	GENIE-DFCI-008502-61650	p.E709V	p.L858R	Missense_Mutation	Missense_Mutation	0.128	0.203349
EGFR	GENIE-MSK-P-0004066-T01-IM5	p.L858R	p.E709K	Missense_Mutation	Missense_Mutation	0.130672	0.175194
EGFR	GENIE-MSK-P-0004066-T01-IM5	p.E709K	p.L858R	Missense_Mutation	Missense_Mutation	0.175194	0.130672
EGFR	GENIE-MSK-P-0003316-T01-IM5	p.L858R	p.E709K	Missense_Mutation	Missense_Mutation	0.310417	0.375899
EGFR	GENIE-MSK-P-0003316-T01-IM5	p.E709K	p.L858R	Missense_Mutation	Missense_Mutation	0.375899	0.310417
EGFR	GENIE-MSK-P-0001328-T01-IM3	p.L858R	p.E709K	Missense_Mutation	Missense_Mutation	0.71645	0.722632
EGFR	GENIE-MSK-P-0001328-T01-IM3	p.E709K	p.L858R	Missense_Mutation	Missense_Mutation	0.722632	0.71645
EGFR	GENIE-MSK-P-0030153-T01-IM6	p.L858R	p.E709K	Missense_Mutation	Missense_Mutation	0.219973	0.213523
EGFR	GENIE-MSK-P-0030153-T01-IM6	p.E709K	p.L858R	Missense_Mutation	Missense_Mutation	0.213523	0.219973
EGFR	GENIE-DFCI-107186-710684	p.L858R	p.E709K	Missense_Mutation	Missense_Mutation	0.732143	0.75523
EGFR	GENIE-DFCI-107186-710684	p.E709K	p.L858R	Missense_Mutation	Missense_Mutation	0.75523	0.732143
EGFR	GENIE-JHU-03885-04544	p.L858R	p.E709V	Missense_Mutation	Missense_Mutation	0.497847	0.516892
EGFR	GENIE-JHU-03885-04544	p.E709V	p.L858R	Missense_Mutation	Missense_Mutation	0.516892	0.497847
EGFR	GENIE-UHN-096996-ARC1	p.L858R	p.E709V	Missense_Mutation	Missense_Mutation	0.397086	0.375
EGFR	GENIE-UHN-096996-ARC1	p.E709V	p.L858R	Missense_Mutation	Missense_Mutation	0.375	0.397086
EGFR	GENIE-UCHI-Patient408-T1	p.L858R	p.E709A	Missense_Mutation	Missense_Mutation	0.594604	0.60476
EGFR	GENIE-UCHI-Patient408-T1	p.E709A	p.L858R	Missense_Mutation	Missense_Mutation	0.60476	0.594604
EGFR	GENIE-VICC-424226-unk-1	p.L858R	p.E709K	Missense_Mutation	Missense_Mutation	0.354968	0.41076
EGFR	GENIE-VICC-424226-unk-1	p.E709K	p.L858R	Missense_Mutation	Missense_Mutation	0.41076	0.354968
EGFR	GENIE-VICC-745747-unk-1	p.L858R	p.S768I	Missense_Mutation	Missense_Mutation	0.300283	0.300546
EGFR	GENIE-VICC-745747-unk-1	p.S768I	p.L858R	Missense_Mutation	Missense_Mutation	0.300546	0.300283
EGFR	GENIE-JHU-00402-00620	p.L858R	p.S768I	Missense_Mutation	Missense_Mutation	0.20678	0.241788
EGFR	GENIE-JHU-00402-00620	p.S768I	p.L858R	Missense_Mutation	Missense_Mutation	0.241788	0.20678
EGFR	GENIE-MSK-P-0024685-T01-IM6	p.L858R	p.S768I	Missense_Mutation	Missense_Mutation	0.442467	0.423133
EGFR	GENIE-MSK-P-0024685-T01-IM6	p.S768I	p.L858R	Missense_Mutation	Missense_Mutation	0.423133	0.442467
EGFR	GENIE-JHU-03624-04243	p.L858R	p.S768I	Missense_Mutation	Missense_Mutation	0.697352	0.742067
EGFR	GENIE-JHU-03624-04243	p.S768I	p.L858R	Missense_Mutation	Missense_Mutation	0.742067	0.697352
EGFR	GENIE-JHU-04088-04771	p.L858R	p.S768I	Missense_Mutation	Missense_Mutation	0.355059	0.399002
EGFR	GENIE-JHU-04088-04771	p.S768I	p.L858R	Missense_Mutation	Missense_Mutation	0.399002	0.355059
EGFR	GENIE-DFCI-078934-299086	p.L858R	p.S768I	Missense_Mutation	Missense_Mutation	0.178218	0.170732
EGFR	GENIE-DFCI-078934-299086	p.S768I	p.L858R	Missense_Mutation	Missense_Mutation	0.170732	0.178218
EGFR	GENIE-MSK-P-0012428-T01-IM5	p.L858R	p.S768I	Missense_Mutation	Missense_Mutation	0.416955	0.423208
EGFR	GENIE-MSK-P-0012428-T01-IM5	p.S768I	p.L858R	Missense_Mutation	Missense_Mutation	0.423208	0.416955
EGFR	GENIE-MSK-P-0004328-T01-IM5	p.L858R	p.S768I	Missense_Mutation	Missense_Mutation	0.335404	0.378109
EGFR	GENIE-MSK-P-0004328-T01-IM5	p.S768I	p.L858R	Missense_Mutation	Missense_Mutation	0.378109	0.335404
EGFR	GENIE-MSK-P-0025691-T01-IM6	p.L858R	p.S768I	Missense_Mutation	Missense_Mutation	0.2287	0.221622
EGFR	GENIE-MSK-P-0025691-T01-IM6	p.S768I	p.L858R	Missense_Mutation	Missense_Mutation	0.221622	0.2287
EGFR	GENIE-DFCI-094387-437214	p.L858R	p.S768I	Missense_Mutation	Missense_Mutation	0.285714	0.267894
EGFR	GENIE-DFCI-094387-437214	p.S768I	p.L858R	Missense_Mutation	Missense_Mutation	0.267894	0.285714
EGFR	GENIE-MSK-P-0030807-T01-IM6	p.L858R	p.R776C	Missense_Mutation	Missense_Mutation	0.555085	0.709804
EGFR	GENIE-MSK-P-0030807-T01-IM6	p.R776C	p.L858R	Missense_Mutation	Missense_Mutation	0.709804	0.555085
EGFR	GENIE-MSK-P-0009260-T01-IM5	p.L858R	p.R776C	Missense_Mutation	Missense_Mutation	0.233333	0.213852
EGFR	GENIE-MSK-P-0009260-T01-IM5	p.R776C	p.L858R	Missense_Mutation	Missense_Mutation	0.213852	0.233333
EGFR	GENIE-UHN-478117-ARC1	p.L858R	p.R776S	Missense_Mutation	Missense_Mutation	0.674577	0.609631
EGFR	GENIE-UHN-478117-ARC1	p.R776S	p.L858R	Missense_Mutation	Missense_Mutation	0.609631	0.674577
EGFR	GENIE-MSK-P-0031386-T01-IM6	p.L858R	p.LV833FL	Missense_Mutation	Missense_Mutation	0.220363	0.214669
EGFR	GENIE-MSK-P-0031386-T01-IM6	p.LV833FL	p.L858R	Missense_Mutation	Missense_Mutation	0.214669	0.220363
EGFR	GENIE-MSK-P-0017231-T01-IM6	p.L858R	p.L833V	Missense_Mutation	Missense_Mutation	0.239051	0.216792
EGFR	GENIE-MSK-P-0017231-T01-IM6	p.L833V	p.L858R	Missense_Mutation	Missense_Mutation	0.216792	0.239051
EGFR	GENIE-MSK-P-0000352-T01-IM3	p.L858R	p.L833V	Missense_Mutation	Missense_Mutation	0.267114	0.241135
EGFR	GENIE-MSK-P-0000352-T01-IM3	p.L833V	p.L858R	Missense_Mutation	Missense_Mutation	0.241135	0.267114
EGFR	GENIE-DFCI-007075-663954	p.L858R	p.L62R	Missense_Mutation	Missense_Mutation	0.298103	0.397895
EGFR	GENIE-DFCI-007075-663954	p.L62R	p.L858R	Missense_Mutation	Missense_Mutation	0.397895	0.298103
EGFR	GENIE-MSK-P-0008601-T01-IM5	p.L858R	p.L62R	Missense_Mutation	Missense_Mutation	0.329592	0.266593
EGFR	GENIE-MSK-P-0008601-T01-IM5	p.L62R	p.L858R	Missense_Mutation	Missense_Mutation	0.266593	0.329592
EGFR	GENIE-MSK-P-0009661-T01-IM5	p.L858R	p.L62R	Missense_Mutation	Missense_Mutation	0.229342	0.233819
EGFR	GENIE-MSK-P-0009661-T01-IM5	p.L62R	p.L858R	Missense_Mutation	Missense_Mutation	0.233819	0.229342
EGFR	TCGA-71-8520-01	p.L858R	p.L62R	Missense_Mutation	Missense_Mutation	0.528205	0.494505
EGFR	TCGA-71-8520-01	p.L62R	p.L858R	Missense_Mutation	Missense_Mutation	0.494505	0.528205
EGFR	GENIE-MSK-P-0027353-T01-IM6	p.L858R	p.L62R	Missense_Mutation	Missense_Mutation	0.238213	0.226125
EGFR	GENIE-MSK-P-0027353-T01-IM6	p.L62R	p.L858R	Missense_Mutation	Missense_Mutation	0.226125	0.238213
EGFR	GENIE-MSK-P-0014878-T01-IM6	p.L858R	p.L62R	Missense_Mutation	Missense_Mutation	0.270417	0.2875
EGFR	GENIE-MSK-P-0014878-T01-IM6	p.L62R	p.L858R	Missense_Mutation	Missense_Mutation	0.2875	0.270417
EGFR	GENIE-MSK-P-0022809-T01-IM6	p.L858R	p.A871G	Missense_Mutation	Missense_Mutation	0.495238	0.49084
EGFR	GENIE-MSK-P-0022809-T01-IM6	p.A871G	p.L858R	Missense_Mutation	Missense_Mutation	0.49084	0.495238
EGFR	GENIE-MSK-P-0018386-T01-IM6	p.L858R	p.A871G	Missense_Mutation	Missense_Mutation	0.277635	0.287709
EGFR	GENIE-MSK-P-0018386-T01-IM6	p.A871G	p.L858R	Missense_Mutation	Missense_Mutation	0.287709	0.277635
EGFR	GENIE-DFCI-010655-8424	p.L858R	p.A871E	Missense_Mutation	Missense_Mutation	0.281609	0.304054
EGFR	GENIE-DFCI-010655-8424	p.A871E	p.L858R	Missense_Mutation	Missense_Mutation	0.304054	0.281609
EGFR	GENIE-DFCI-081845-333013	p.L858R	p.A871G	Missense_Mutation	Missense_Mutation	0.362857	0.361775
EGFR	GENIE-DFCI-081845-333013	p.A871G	p.L858R	Missense_Mutation	Missense_Mutation	0.361775	0.362857
EGFR	GENIE-MSK-P-0015363-T01-IM6	p.L858R	p.A871G	Missense_Mutation	Missense_Mutation	0.526124	0.527487
EGFR	GENIE-MSK-P-0015363-T01-IM6	p.A871G	p.L858R	Missense_Mutation	Missense_Mutation	0.527487	0.526124
EGFR	GENIE-MSK-P-0006886-T01-IM5	p.L858R	p.V834L	Missense_Mutation	Missense_Mutation	0.683913	0.70137
EGFR	GENIE-MSK-P-0006886-T01-IM5	p.V834L	p.L858R	Missense_Mutation	Missense_Mutation	0.70137	0.683913
EGFR	GENIE-MSK-P-0030053-T01-IM6	p.L858R	p.V834L	Missense_Mutation	Missense_Mutation	0.352999	0.366667
EGFR	GENIE-MSK-P-0030053-T01-IM6	p.V834L	p.L858R	Missense_Mutation	Missense_Mutation	0.366667	0.352999
EGFR	GENIE-MSK-P-0018030-T01-IM6	p.L858R	p.V834L	Missense_Mutation	Missense_Mutation	0.4242	0.417383
EGFR	GENIE-MSK-P-0018030-T01-IM6	p.V834L	p.L858R	Missense_Mutation	Missense_Mutation	0.417383	0.4242
EGFR	GENIE-MSK-P-0025575-T01-IM6	p.L858R	p.V834L	Missense_Mutation	Missense_Mutation	0.179221	0.190909
EGFR	GENIE-MSK-P-0025575-T01-IM6	p.V834L	p.L858R	Missense_Mutation	Missense_Mutation	0.190909	0.179221
EGFR	GENIE-DFCI-032479-74626	p.L858R	p.V834L	Missense_Mutation	Missense_Mutation	0.133333	0.150407
EGFR	GENIE-DFCI-032479-74626	p.V834L	p.L858R	Missense_Mutation	Missense_Mutation	0.150407	0.133333
EGFR	GENIE-MSK-P-0023910-T01-IM6	p.L858R	p.V834L	Missense_Mutation	Missense_Mutation	0.587678	0.181818
EGFR	GENIE-MSK-P-0023910-T01-IM6	p.V834L	p.L858R	Missense_Mutation	Missense_Mutation	0.181818	0.587678
EGFR	GENIE-MSK-P-0008514-T01-IM5	p.L858R	p.K860I	Missense_Mutation	Missense_Mutation	0.936886	0.93981
EGFR	GENIE-MSK-P-0008514-T01-IM5	p.K860I	p.L858R	Missense_Mutation	Missense_Mutation	0.93981	0.936886
EGFR	GENIE-GRCC-p5gk1f18-sample-a	p.L858R	p.K860I	Missense_Mutation	Missense_Mutation	0.630391	0.628814
EGFR	GENIE-GRCC-p5gk1f18-sample-a	p.K860I	p.L858R	Missense_Mutation	Missense_Mutation	0.628814	0.630391
EGFR	GENIE-MSK-P-0005114-T02-IM6	p.L858R	p.K860I	Missense_Mutation	Missense_Mutation	0.415794	0.421632
EGFR	GENIE-MSK-P-0005114-T02-IM6	p.K860I	p.L858R	Missense_Mutation	Missense_Mutation	0.421632	0.415794
EGFR	GENIE-GRCC-ha4x6218-sample-a	p.G779C	p.G719A	Missense_Mutation	Missense_Mutation	0.815261	0.796797
EGFR	GENIE-GRCC-ha4x6218-sample-a	p.G719A	p.G779C	Missense_Mutation	Missense_Mutation	0.796797	0.815261
EGFR	GENIE-WAKE-C1508-01	p.G779C	p.G719A	Missense_Mutation	Missense_Mutation	0.469481	0.419018
EGFR	GENIE-WAKE-C1508-01	p.G719A	p.G779C	Missense_Mutation	Missense_Mutation	0.419018	0.469481
EGFR	GENIE-JHU-01135-01479	p.G779C	p.G719A	Missense_Mutation	Missense_Mutation	0.760093	0.70726
EGFR	GENIE-JHU-01135-01479	p.G719A	p.G779C	Missense_Mutation	Missense_Mutation	0.70726	0.760093
EGFR	GENIE-MSK-P-0000583-T01-IM3	p.L861Q	p.T790M	Missense_Mutation	Missense_Mutation	0.481435	0.455568
EGFR	GENIE-MSK-P-0000583-T01-IM3	p.T790M	p.L861Q	Missense_Mutation	Missense_Mutation	0.455568	0.481435
EGFR	GENIE-JHU-02187-02634	p.L861Q	p.T790M	Missense_Mutation	Missense_Mutation	0.165399	0.187311
EGFR	GENIE-JHU-02187-02634	p.T790M	p.L861Q	Missense_Mutation	Missense_Mutation	0.187311	0.165399
EGFR	GENIE-DFCI-001753-4598	p.L861Q	p.T790M	Missense_Mutation	Missense_Mutation	0.416667	0.412621
EGFR	GENIE-DFCI-001753-4598	p.T790M	p.L861Q	Missense_Mutation	Missense_Mutation	0.412621	0.416667
EGFR	GENIE-DFCI-034280-74866	p.L861Q	p.T790M	Missense_Mutation	Missense_Mutation	0.869792	0.856549
EGFR	GENIE-DFCI-034280-74866	p.T790M	p.L861Q	Missense_Mutation	Missense_Mutation	0.856549	0.869792
EGFR	GENIE-JHU-00338-00543	p.L861Q	p.G719S	Missense_Mutation	Missense_Mutation	0.24126	0.257186
EGFR	GENIE-JHU-00338-00543	p.G719S	p.L861Q	Missense_Mutation	Missense_Mutation	0.257186	0.24126
EGFR	GENIE-MSK-P-0021113-T01-IM6	p.L861Q	p.G719A	Missense_Mutation	Missense_Mutation	0.185934	0.165209
EGFR	GENIE-MSK-P-0021113-T01-IM6	p.G719A	p.L861Q	Missense_Mutation	Missense_Mutation	0.165209	0.185934
EGFR	GENIE-JHU-02993-03531	p.L861Q	p.G719A	Missense_Mutation	Missense_Mutation	0.306804	0.29477
EGFR	GENIE-JHU-02993-03531	p.G719A	p.L861Q	Missense_Mutation	Missense_Mutation	0.29477	0.306804
EGFR	GENIE-MSK-P-0014833-T01-IM6	p.L861Q	p.G719C	Missense_Mutation	Missense_Mutation	0.606134	0.606218
EGFR	GENIE-MSK-P-0014833-T01-IM6	p.G719C	p.L861Q	Missense_Mutation	Missense_Mutation	0.606218	0.606134
EGFR	GENIE-JHU-01504-01882	p.L861Q	p.G719A	Missense_Mutation	Missense_Mutation	0.588456	0.582393
EGFR	GENIE-JHU-01504-01882	p.G719A	p.L861Q	Missense_Mutation	Missense_Mutation	0.582393	0.588456
EGFR	GENIE-PHS-57be8e04-focus-v1	p.L861Q	p.G719A	Missense_Mutation	Missense_Mutation	0.486303	0.460444
EGFR	GENIE-PHS-57be8e04-focus-v1	p.G719A	p.L861Q	Missense_Mutation	Missense_Mutation	0.460444	0.486303
EGFR	GENIE-MSK-P-0006915-T01-IM5	p.L861Q	p.G719A	Missense_Mutation	Missense_Mutation	0.298969	0.226501
EGFR	GENIE-MSK-P-0006915-T01-IM5	p.G719A	p.L861Q	Missense_Mutation	Missense_Mutation	0.226501	0.298969
EGFR	GENIE-MSK-P-0014729-T02-IM6	p.L861Q	p.G719S	Missense_Mutation	Missense_Mutation	0.171854	0.167526
EGFR	GENIE-MSK-P-0014729-T02-IM6	p.G719S	p.L861Q	Missense_Mutation	Missense_Mutation	0.167526	0.171854
EGFR	GENIE-JHU-02459-02932	p.L861Q	p.G719D	Missense_Mutation	Missense_Mutation	0.188549	0.200145
EGFR	GENIE-JHU-02459-02932	p.G719D	p.L861Q	Missense_Mutation	Missense_Mutation	0.200145	0.188549
EGFR	GENIE-DFCI-008419-5703	p.L861Q	p.G719S	Missense_Mutation	Missense_Mutation	0.343434	0.3
EGFR	GENIE-DFCI-008419-5703	p.G719S	p.L861Q	Missense_Mutation	Missense_Mutation	0.3	0.343434
EGFR	GENIE-MSK-P-0007088-T02-IM5	p.T790M	p.G719A	Missense_Mutation	Missense_Mutation	0.252366	0.410363
EGFR	GENIE-MSK-P-0007088-T02-IM5	p.G719A	p.T790M	Missense_Mutation	Missense_Mutation	0.410363	0.252366
EGFR	GENIE-JHU-01036-01190	p.T790M	p.G719A	Missense_Mutation	Missense_Mutation	0.510081	0.231864
EGFR	GENIE-JHU-01036-01190	p.G719A	p.T790M	Missense_Mutation	Missense_Mutation	0.231864	0.510081
EGFR	GENIE-MSK-P-0003923-T01-IM5	p.T790M	p.G719C	Missense_Mutation	Missense_Mutation	0.240854	0.210204
EGFR	GENIE-MSK-P-0003923-T01-IM5	p.G719C	p.T790M	Missense_Mutation	Missense_Mutation	0.210204	0.240854
EGFR	GENIE-MSK-P-0017319-T01-IM6	p.T790M	p.G719C	Missense_Mutation	Missense_Mutation	0.172827	0.277724
EGFR	GENIE-MSK-P-0017319-T01-IM6	p.G719C	p.T790M	Missense_Mutation	Missense_Mutation	0.277724	0.172827
EGFR	GENIE-JHU-01393-01762	p.T790M	p.G719A	Missense_Mutation	Missense_Mutation	0.536957	0.347461
EGFR	GENIE-JHU-01393-01762	p.G719A	p.T790M	Missense_Mutation	Missense_Mutation	0.347461	0.536957
EGFR	GENIE-MSK-P-0018271-T01-IM6	p.T790M	p.C797S	Missense_Mutation	Missense_Mutation	0.219512	0.216055
EGFR	GENIE-MSK-P-0018271-T01-IM6	p.C797S	p.T790M	Missense_Mutation	Missense_Mutation	0.216055	0.219512
EGFR	GENIE-NKI-F3CG-AZC2	p.T790M	p.C797S	Missense_Mutation	Missense_Mutation	0.202819	0.853375
EGFR	GENIE-NKI-F3CG-AZC2	p.C797S	p.T790M	Missense_Mutation	Missense_Mutation	0.853375	0.202819
EGFR	GENIE-GRCC-plce3k18-sample-a	p.T790M	p.C797S	Missense_Mutation	Missense_Mutation	0.6395	0.176176
EGFR	GENIE-GRCC-plce3k18-sample-a	p.C797S	p.T790M	Missense_Mutation	Missense_Mutation	0.176176	0.6395
EGFR	GENIE-DFCI-040343-203667	p.T790M	p.C797S	Missense_Mutation	Missense_Mutation	0.717742	0.568966
EGFR	GENIE-DFCI-040343-203667	p.C797S	p.T790M	Missense_Mutation	Missense_Mutation	0.568966	0.717742
EGFR	GENIE-GRCC-p5gk1f18-sample-a	p.T790M	p.C797S	Missense_Mutation	Missense_Mutation	0.137905	0.16188
EGFR	GENIE-GRCC-p5gk1f18-sample-a	p.C797S	p.T790M	Missense_Mutation	Missense_Mutation	0.16188	0.137905
EGFR	GENIE-DFCI-076986-266179	p.T790M	p.C797S	Missense_Mutation	Missense_Mutation	0.293661	0.212928
EGFR	GENIE-DFCI-076986-266179	p.C797S	p.T790M	Missense_Mutation	Missense_Mutation	0.212928	0.293661
EGFR	GENIE-GRCC-gdlhf618-sample-a	p.T790M	p.C797S	Missense_Mutation	Missense_Mutation	0.3095	0.134615
EGFR	GENIE-GRCC-gdlhf618-sample-a	p.C797S	p.T790M	Missense_Mutation	Missense_Mutation	0.134615	0.3095
EGFR	GENIE-VHIO-039-001	p.T790M	p.C797S	Missense_Mutation	Missense_Mutation	0.769483	0.359346
EGFR	GENIE-VHIO-039-001	p.C797S	p.T790M	Missense_Mutation	Missense_Mutation	0.359346	0.769483
EGFR	GENIE-DFCI-004093-483	p.G719A	p.E709K	Missense_Mutation	Missense_Mutation	0.27907	0.25
EGFR	GENIE-DFCI-004093-483	p.E709K	p.G719A	Missense_Mutation	Missense_Mutation	0.25	0.27907
EGFR	GENIE-JHU-02435-02906	p.G719A	p.E709K	Missense_Mutation	Missense_Mutation	0.253452	0.259827
EGFR	GENIE-JHU-02435-02906	p.E709K	p.G719A	Missense_Mutation	Missense_Mutation	0.259827	0.253452
EGFR	GENIE-JHU-02191-02639	p.G719A	p.E709A	Missense_Mutation	Missense_Mutation	0.438073	0.436644
EGFR	GENIE-JHU-02191-02639	p.E709A	p.G719A	Missense_Mutation	Missense_Mutation	0.436644	0.438073
EGFR	GENIE-SCI-5036872662-U02514072R2	p.G719A	p.E709K	Missense_Mutation	Missense_Mutation	0.454001	0.449352
EGFR	GENIE-SCI-5036872662-U02514072R2	p.E709K	p.G719A	Missense_Mutation	Missense_Mutation	0.449352	0.454001
EGFR	GENIE-JHU-00554-00188	p.G719C	p.E709A	Missense_Mutation	Missense_Mutation	0.608546	0.600376
EGFR	GENIE-JHU-00554-00188	p.E709A	p.G719C	Missense_Mutation	Missense_Mutation	0.600376	0.608546
EGFR	GENIE-UCHI-Patient270-T1	p.G719S	p.E709A	Missense_Mutation	Missense_Mutation	0.668041	0.665738
EGFR	GENIE-UCHI-Patient270-T1	p.E709A	p.G719S	Missense_Mutation	Missense_Mutation	0.665738	0.668041
EGFR	GENIE-MSK-P-0002489-T01-IM3	p.G719S	p.E709K	Missense_Mutation	Missense_Mutation	0.573333	0.56962
EGFR	GENIE-MSK-P-0002489-T01-IM3	p.E709K	p.G719S	Missense_Mutation	Missense_Mutation	0.56962	0.573333
EGFR	GENIE-MSK-P-0006003-T01-IM5	p.G719A	p.E709K	Missense_Mutation	Missense_Mutation	0.485681	0.472419
EGFR	GENIE-MSK-P-0006003-T01-IM5	p.E709K	p.G719A	Missense_Mutation	Missense_Mutation	0.472419	0.485681
EGFR	GENIE-MSK-P-0002614-T02-IM5	p.G719A	p.E709A	Missense_Mutation	Missense_Mutation	0.25261	0.251825
EGFR	GENIE-MSK-P-0002614-T02-IM5	p.E709A	p.G719A	Missense_Mutation	Missense_Mutation	0.251825	0.25261
EGFR	GENIE-DFCI-004704-925	p.G719A	p.E709A	Missense_Mutation	Missense_Mutation	0.338983	0.309353
EGFR	GENIE-DFCI-004704-925	p.E709A	p.G719A	Missense_Mutation	Missense_Mutation	0.309353	0.338983
EGFR	GENIE-MSK-P-0000630-T01-IM3	p.G719S	p.E709K	Missense_Mutation	Missense_Mutation	0.165289	0.156385
EGFR	GENIE-MSK-P-0000630-T01-IM3	p.E709K	p.G719S	Missense_Mutation	Missense_Mutation	0.156385	0.165289
EGFR	GENIE-MSK-P-0006402-T01-IM5	p.G719S	p.E709A	Missense_Mutation	Missense_Mutation	0.444503	0.452322
EGFR	GENIE-MSK-P-0006402-T01-IM5	p.E709A	p.G719S	Missense_Mutation	Missense_Mutation	0.452322	0.444503
EGFR	GENIE-DFCI-000700-8338	p.G719S	p.E709K	Missense_Mutation	Missense_Mutation	0.399177	0.424561
EGFR	GENIE-DFCI-000700-8338	p.E709K	p.G719S	Missense_Mutation	Missense_Mutation	0.424561	0.399177
EGFR	TCGA-KT-A7W1-01	p.G719D	p.E709K	Missense_Mutation	Missense_Mutation	0.184397	0.202046
EGFR	TCGA-KT-A7W1-01	p.E709K	p.G719D	Missense_Mutation	Missense_Mutation	0.202046	0.184397
EGFR	GENIE-DFCI-095497-436843	p.G719A	p.E709A	Missense_Mutation	Missense_Mutation	0.153348	0.1841
EGFR	GENIE-DFCI-095497-436843	p.E709A	p.G719A	Missense_Mutation	Missense_Mutation	0.1841	0.153348
EGFR	GENIE-VICC-662976-unk-1	p.G719S	p.E709A	Missense_Mutation	Missense_Mutation	0.310078	0.289855
EGFR	GENIE-VICC-662976-unk-1	p.E709A	p.G719S	Missense_Mutation	Missense_Mutation	0.289855	0.310078
EGFR	GENIE-JHU-02898-03431	p.G719C	p.E709A	Missense_Mutation	Missense_Mutation	0.390281	0.380928
EGFR	GENIE-JHU-02898-03431	p.E709A	p.G719C	Missense_Mutation	Missense_Mutation	0.380928	0.390281
EGFR	GENIE-DFCI-001563-5316	p.G719R	p.E709A	Missense_Mutation	Missense_Mutation	0.229412	0.230769
EGFR	GENIE-DFCI-001563-5316	p.E709A	p.G719R	Missense_Mutation	Missense_Mutation	0.230769	0.229412
EGFR	GENIE-MSK-P-0008145-T01-IM5	p.G719A	p.E709K	Missense_Mutation	Missense_Mutation	0.168852	0.157434
EGFR	GENIE-MSK-P-0008145-T01-IM5	p.E709K	p.G719A	Missense_Mutation	Missense_Mutation	0.157434	0.168852
EGFR	GENIE-MSK-P-0003107-T01-IM5	p.G719A	p.E709K	Missense_Mutation	Missense_Mutation	0.186335	0.19084
EGFR	GENIE-MSK-P-0003107-T01-IM5	p.E709K	p.G719A	Missense_Mutation	Missense_Mutation	0.19084	0.186335
EGFR	GENIE-DFCI-008148-6833	p.G719A	p.S768I	Missense_Mutation	Missense_Mutation	0.59322	0.71831
EGFR	GENIE-DFCI-008148-6833	p.S768I	p.G719A	Missense_Mutation	Missense_Mutation	0.71831	0.59322
EGFR	GENIE-UHN-925947-ARC1	p.G719A	p.S768I	Missense_Mutation	Missense_Mutation	0.460669	0.362096
EGFR	GENIE-UHN-925947-ARC1	p.S768I	p.G719A	Missense_Mutation	Missense_Mutation	0.362096	0.460669
EGFR	GENIE-MSK-P-0030562-T01-IM6	p.G719C	p.S768I	Missense_Mutation	Missense_Mutation	0.331761	0.315399
EGFR	GENIE-MSK-P-0030562-T01-IM6	p.S768I	p.G719C	Missense_Mutation	Missense_Mutation	0.315399	0.331761
EGFR	GENIE-JHU-03474-04074	p.G719C	p.S768I	Missense_Mutation	Missense_Mutation	0.432428	0.423638
EGFR	GENIE-JHU-03474-04074	p.S768I	p.G719C	Missense_Mutation	Missense_Mutation	0.423638	0.432428
EGFR	GENIE-MSK-P-0002329-T01-IM3	p.G719C	p.S768I	Missense_Mutation	Missense_Mutation	0.20297	0.195736
EGFR	GENIE-MSK-P-0002329-T01-IM3	p.S768I	p.G719C	Missense_Mutation	Missense_Mutation	0.195736	0.20297
EGFR	GENIE-DFCI-037616-36029	p.G719C	p.S768I	Missense_Mutation	Missense_Mutation	0.287356	0.292793
EGFR	GENIE-DFCI-037616-36029	p.S768I	p.G719C	Missense_Mutation	Missense_Mutation	0.292793	0.287356
EGFR	GENIE-DUKE-473-METSBRAIN	p.G719C	p.S768I	Missense_Mutation	Missense_Mutation	0.274657	0.258065
EGFR	GENIE-DUKE-473-METSBRAIN	p.S768I	p.G719C	Missense_Mutation	Missense_Mutation	0.258065	0.274657
EGFR	TCGA-50-6595-01	p.G719A	p.S768I	Missense_Mutation	Missense_Mutation	0.284091	0.248366
EGFR	TCGA-50-6595-01	p.S768I	p.G719A	Missense_Mutation	Missense_Mutation	0.248366	0.284091
EGFR	GENIE-MSK-P-0013260-T01-IM5	p.G719C	p.S768I	Missense_Mutation	Missense_Mutation	0.488149	0.500674
EGFR	GENIE-MSK-P-0013260-T01-IM5	p.S768I	p.G719C	Missense_Mutation	Missense_Mutation	0.500674	0.488149
EGFR	GENIE-MDA-6041-28181	p.G719S	p.S768I	Missense_Mutation	Missense_Mutation	0.515759	0.499208
EGFR	GENIE-MDA-6041-28181	p.S768I	p.G719S	Missense_Mutation	Missense_Mutation	0.499208	0.515759
EGFR	GENIE-PHS-3a60a9ca-focus-v1	p.G719C	p.S768I	Missense_Mutation	Missense_Mutation	0.479625	0.470599
EGFR	GENIE-PHS-3a60a9ca-focus-v1	p.S768I	p.G719C	Missense_Mutation	Missense_Mutation	0.470599	0.479625
EGFR	GENIE-MSK-P-0017319-T01-IM6	p.G719C	p.S768I	Missense_Mutation	Missense_Mutation	0.277724	0.234681
EGFR	GENIE-MSK-P-0017319-T01-IM6	p.S768I	p.G719C	Missense_Mutation	Missense_Mutation	0.234681	0.277724
EGFR	GENIE-PHS-9b4c7ed3-focus-v1	p.G719C	p.S768I	Missense_Mutation	Missense_Mutation	0.195929	0.194272
EGFR	GENIE-PHS-9b4c7ed3-focus-v1	p.S768I	p.G719C	Missense_Mutation	Missense_Mutation	0.194272	0.195929
EGFR	GENIE-PHS-dbb75bc1-focus-v1	p.G719S	p.S768I	Missense_Mutation	Missense_Mutation	0.228609	0.250823
EGFR	GENIE-PHS-dbb75bc1-focus-v1	p.S768I	p.G719S	Missense_Mutation	Missense_Mutation	0.250823	0.228609
EGFR	GENIE-JHU-02437-02908	p.G719C	p.S768I	Missense_Mutation	Missense_Mutation	0.423805	0.41762
EGFR	GENIE-JHU-02437-02908	p.S768I	p.G719C	Missense_Mutation	Missense_Mutation	0.41762	0.423805
EGFR	GENIE-DFCI-000824-6934	p.G719C	p.S768I	Missense_Mutation	Missense_Mutation	0.235632	0.271111
EGFR	GENIE-DFCI-000824-6934	p.S768I	p.G719C	Missense_Mutation	Missense_Mutation	0.271111	0.235632
EGFR	GENIE-MSK-P-0018330-T01-IM6	p.G719C	p.S768I	Missense_Mutation	Missense_Mutation	0.504762	0.484375
EGFR	GENIE-MSK-P-0018330-T01-IM6	p.S768I	p.G719C	Missense_Mutation	Missense_Mutation	0.484375	0.504762
EGFR	GENIE-MSK-P-0003169-T01-IM5	p.G719S	p.S768I	Missense_Mutation	Missense_Mutation	0.194286	0.194257
EGFR	GENIE-MSK-P-0003169-T01-IM5	p.S768I	p.G719S	Missense_Mutation	Missense_Mutation	0.194257	0.194286
EGFR	GENIE-JHU-01089-01244	p.G719C	p.S768I	Missense_Mutation	Missense_Mutation	0.445429	0.41994
EGFR	GENIE-JHU-01089-01244	p.S768I	p.G719C	Missense_Mutation	Missense_Mutation	0.41994	0.445429
EGFR	GENIE-MSK-P-0030694-T01-IM6	p.G719C	p.S768I	Missense_Mutation	Missense_Mutation	0.243537	0.274744
EGFR	GENIE-MSK-P-0030694-T01-IM6	p.S768I	p.G719C	Missense_Mutation	Missense_Mutation	0.274744	0.243537
EGFR	GENIE-DFCI-038224-173875	p.G719C	p.S768I	Missense_Mutation	Missense_Mutation	0.251861	0.267621
EGFR	GENIE-DFCI-038224-173875	p.S768I	p.G719C	Missense_Mutation	Missense_Mutation	0.267621	0.251861
EGFR	GENIE-JHU-03461-04057	p.G719C	p.S768I	Missense_Mutation	Missense_Mutation	0.487319	0.469421
EGFR	GENIE-JHU-03461-04057	p.S768I	p.G719C	Missense_Mutation	Missense_Mutation	0.469421	0.487319
EGFR	GENIE-MSK-P-0003572-T01-IM5	p.G719C	p.S768I	Missense_Mutation	Missense_Mutation	0.269053	0.257028
EGFR	GENIE-MSK-P-0003572-T01-IM5	p.S768I	p.G719C	Missense_Mutation	Missense_Mutation	0.257028	0.269053
EGFR	GENIE-JHU-03408-03998	p.G719S	p.S768I	Missense_Mutation	Missense_Mutation	0.368279	0.370913
EGFR	GENIE-JHU-03408-03998	p.S768I	p.G719S	Missense_Mutation	Missense_Mutation	0.370913	0.368279
EGFR	GENIE-MSK-P-0012043-T01-IM5	p.G719C	p.S768I	Missense_Mutation	Missense_Mutation	0.729457	0.709474
EGFR	GENIE-MSK-P-0012043-T01-IM5	p.S768I	p.G719C	Missense_Mutation	Missense_Mutation	0.709474	0.729457
EGFR	GENIE-MSK-P-0029433-T01-IM6	p.G719C	p.S768I	Missense_Mutation	Missense_Mutation	0.235877	0.285908
EGFR	GENIE-MSK-P-0029433-T01-IM6	p.S768I	p.G719C	Missense_Mutation	Missense_Mutation	0.285908	0.235877
EGFR	GENIE-MSK-P-0008476-T01-IM5	p.G719A	p.S768I	Missense_Mutation	Missense_Mutation	0.308934	0.283272
EGFR	GENIE-MSK-P-0008476-T01-IM5	p.S768I	p.G719A	Missense_Mutation	Missense_Mutation	0.283272	0.308934
EGFR	GENIE-DFCI-008221-10871	p.G719A	p.S768I	Missense_Mutation	Missense_Mutation	0.299559	0.309179
EGFR	GENIE-DFCI-008221-10871	p.S768I	p.G719A	Missense_Mutation	Missense_Mutation	0.309179	0.299559
EGFR	GENIE-JHU-01855-02264	p.G719C	p.S768I	Missense_Mutation	Missense_Mutation	0.777086	0.761905
EGFR	GENIE-JHU-01855-02264	p.S768I	p.G719C	Missense_Mutation	Missense_Mutation	0.761905	0.777086
EGFR	GENIE-PHS-8b2e9599-focus-v1	p.G719C	p.S768I	Missense_Mutation	Missense_Mutation	0.213329	0.258813
EGFR	GENIE-PHS-8b2e9599-focus-v1	p.S768I	p.G719C	Missense_Mutation	Missense_Mutation	0.258813	0.213329
EGFR	GENIE-JHU-00958-00670	p.G719A	p.S768I	Missense_Mutation	Missense_Mutation	0.441952	0.457683
EGFR	GENIE-JHU-00958-00670	p.S768I	p.G719A	Missense_Mutation	Missense_Mutation	0.457683	0.441952
EGFR	GENIE-JHU-00054-01116	p.G719C	p.S768I	Missense_Mutation	Missense_Mutation	0.463275	0.46412
EGFR	GENIE-JHU-00054-01116	p.S768I	p.G719C	Missense_Mutation	Missense_Mutation	0.46412	0.463275
EGFR	GENIE-GRCC-413a3198-sample-a	p.G719C	p.S768I	Missense_Mutation	Missense_Mutation	0.363682	0.331832
EGFR	GENIE-GRCC-413a3198-sample-a	p.S768I	p.G719C	Missense_Mutation	Missense_Mutation	0.331832	0.363682
EGFR	TCGA-44-A4SU-01	p.G719C	p.S768I	Missense_Mutation	Missense_Mutation	0.568966	0.562232
EGFR	TCGA-44-A4SU-01	p.S768I	p.G719C	Missense_Mutation	Missense_Mutation	0.562232	0.568966
EGFR	GENIE-MSK-P-0022604-T01-IM6	p.G719A	p.S768I	Missense_Mutation	Missense_Mutation	0.447968	0.470514
EGFR	GENIE-MSK-P-0022604-T01-IM6	p.S768I	p.G719A	Missense_Mutation	Missense_Mutation	0.470514	0.447968
EGFR	GENIE-MSK-P-0003923-T01-IM5	p.G719C	p.S768I	Missense_Mutation	Missense_Mutation	0.210204	0.232558
EGFR	GENIE-MSK-P-0003923-T01-IM5	p.S768I	p.G719C	Missense_Mutation	Missense_Mutation	0.232558	0.210204
EGFR	GENIE-DFCI-004233-8298	p.G719S	p.S768I	Missense_Mutation	Missense_Mutation	0.235537	0.308642
EGFR	GENIE-DFCI-004233-8298	p.S768I	p.G719S	Missense_Mutation	Missense_Mutation	0.308642	0.235537
EGFR	GENIE-MSK-P-0027849-T01-IM6	p.G719S	p.S768I	Missense_Mutation	Missense_Mutation	0.218798	0.234522
EGFR	GENIE-MSK-P-0027849-T01-IM6	p.S768I	p.G719S	Missense_Mutation	Missense_Mutation	0.234522	0.218798
EGFR	GENIE-JHU-00868-01021	p.G719A	p.S768I	Missense_Mutation	Missense_Mutation	0.419376	0.456566
EGFR	GENIE-JHU-00868-01021	p.S768I	p.G719A	Missense_Mutation	Missense_Mutation	0.456566	0.419376
EGFR	GENIE-DFCI-004274-6476	p.S768I	p.V769L	Missense_Mutation	Missense_Mutation	0.424837	0.433121
EGFR	GENIE-DFCI-004274-6476	p.V769L	p.S768I	Missense_Mutation	Missense_Mutation	0.433121	0.424837
EGFR	GENIE-DFCI-005895-1486	p.S768I	p.V769L	Missense_Mutation	Missense_Mutation	0.235294	0.239669
EGFR	GENIE-DFCI-005895-1486	p.V769L	p.S768I	Missense_Mutation	Missense_Mutation	0.239669	0.235294
EGFR	GENIE-JHU-00275-00524	p.S768I	p.V769L	Missense_Mutation	Missense_Mutation	0.366953	0.364506
EGFR	GENIE-JHU-00275-00524	p.V769L	p.S768I	Missense_Mutation	Missense_Mutation	0.364506	0.366953
EPHA3	GENIE-VICC-611633-unk-1	p.E298Q	p.V597I	Missense_Mutation	Missense_Mutation	0.489619	0.45014
EPHA3	GENIE-VICC-611633-unk-1	p.V597I	p.E298Q	Missense_Mutation	Missense_Mutation	0.45014	0.489619
EPHA3	GENIE-VICC-120035-unk-1	p.E298Q	p.V597I	Missense_Mutation	Missense_Mutation	0.269977	0.269977
EPHA3	GENIE-VICC-120035-unk-1	p.V597I	p.E298Q	Missense_Mutation	Missense_Mutation	0.269977	0.269977
EPHA3	GENIE-VICC-478851-unk-1	p.E298Q	p.V597I	Missense_Mutation	Missense_Mutation	0.58992	0.509732
EPHA3	GENIE-VICC-478851-unk-1	p.V597I	p.E298Q	Missense_Mutation	Missense_Mutation	0.509732	0.58992
ERBB2	GENIE-MSK-P-0000308-T01-IM3	p.S310F	p.D277H	Missense_Mutation	Missense_Mutation	0.562579	0.520263
ERBB2	GENIE-MSK-P-0000308-T01-IM3	p.D277H	p.S310F	Missense_Mutation	Missense_Mutation	0.520263	0.562579
ERBB2	GENIE-MSK-P-0009261-T01-IM5	p.S310F	p.D277Y	Missense_Mutation	Missense_Mutation	0.654946	0.674952
ERBB2	GENIE-MSK-P-0009261-T01-IM5	p.D277Y	p.S310F	Missense_Mutation	Missense_Mutation	0.674952	0.654946
ERBB2	GENIE-MSK-P-0021735-T01-IM6	p.S310F	p.D277Y	Missense_Mutation	Missense_Mutation	0.243402	0.248804
ERBB2	GENIE-MSK-P-0021735-T01-IM6	p.D277Y	p.S310F	Missense_Mutation	Missense_Mutation	0.248804	0.243402
ERBB2	GENIE-DFCI-038243-250070	p.L755S	p.R678Q	Missense_Mutation	Missense_Mutation	0.240964	0.203883
ERBB2	GENIE-DFCI-038243-250070	p.R678Q	p.L755S	Missense_Mutation	Missense_Mutation	0.203883	0.240964
ERBB2	GENIE-MSK-P-0003434-T01-IM5	p.L755S	p.R678Q	Missense_Mutation	Missense_Mutation	0.291892	0.55144
ERBB2	GENIE-MSK-P-0003434-T01-IM5	p.R678Q	p.L755S	Missense_Mutation	Missense_Mutation	0.55144	0.291892
ERBB2	GENIE-MSK-P-0000448-T01-IM3	p.L755S	p.R678Q	Missense_Mutation	Missense_Mutation	0.342636	0.341207
ERBB2	GENIE-MSK-P-0000448-T01-IM3	p.R678Q	p.L755S	Missense_Mutation	Missense_Mutation	0.341207	0.342636
ERBB2	TCGA-A2-A0T6-01	p.L755M	p.R678Q	Missense_Mutation	Missense_Mutation	0.278146	0.234694
ERBB2	TCGA-A2-A0T6-01	p.R678Q	p.L755M	Missense_Mutation	Missense_Mutation	0.234694	0.278146
ERBB2	TCGA-AX-A1C9-01	p.L755S	p.V842I	Missense_Mutation	Missense_Mutation	0.428571	0.333333
ERBB2	TCGA-AX-A1C9-01	p.V842I	p.L755S	Missense_Mutation	Missense_Mutation	0.333333	0.428571
ERBB2	GENIE-CRUK-MB5152-primary	p.L755S	p.V842I	Missense_Mutation	Missense_Mutation	0.278481	0.304721
ERBB2	GENIE-CRUK-MB5152-primary	p.V842I	p.L755S	Missense_Mutation	Missense_Mutation	0.304721	0.278481
ERBB2	GENIE-DFCI-001059-723	p.L755S	p.V842I	Missense_Mutation	Missense_Mutation	0.261438	0.374194
ERBB2	GENIE-DFCI-001059-723	p.V842I	p.L755S	Missense_Mutation	Missense_Mutation	0.374194	0.261438
ERBB2	GENIE-MSK-P-0017786-T01-IM6	p.L755S	p.V842I	Missense_Mutation	Missense_Mutation	0.36036	0.381616
ERBB2	GENIE-MSK-P-0017786-T01-IM6	p.V842I	p.L755S	Missense_Mutation	Missense_Mutation	0.381616	0.36036
ERBB2	GENIE-DFCI-025351-159161	p.L755S	p.V842I	Missense_Mutation	Missense_Mutation	0.263636	0.369637
ERBB2	GENIE-DFCI-025351-159161	p.V842I	p.L755S	Missense_Mutation	Missense_Mutation	0.369637	0.263636
ERBB2	GENIE-MSK-P-0011385-T01-IM5	p.L755S	p.V842I	Missense_Mutation	Missense_Mutation	0.268425	0.254315
ERBB2	GENIE-MSK-P-0011385-T01-IM5	p.V842I	p.L755S	Missense_Mutation	Missense_Mutation	0.254315	0.268425
ERCC4	GENIE-DFCI-003336-1226	p.L27F	p.Q406R	Missense_Mutation	Missense_Mutation	0.365854	0.514019
ERCC4	GENIE-DFCI-003336-1226	p.Q406R	p.L27F	Missense_Mutation	Missense_Mutation	0.514019	0.365854
ERCC4	GENIE-DFCI-006866-4225	p.L27F	p.Q406R	Missense_Mutation	Missense_Mutation	0.75	0.731544
ERCC4	GENIE-DFCI-006866-4225	p.Q406R	p.L27F	Missense_Mutation	Missense_Mutation	0.731544	0.75
ERCC4	GENIE-DFCI-003480-9908	p.L27F	p.Q406R	Missense_Mutation	Missense_Mutation	0.604222	0.601093
ERCC4	GENIE-DFCI-003480-9908	p.Q406R	p.L27F	Missense_Mutation	Missense_Mutation	0.601093	0.604222
ERCC4	GENIE-DFCI-002860-7930	p.L27F	p.Q406R	Missense_Mutation	Missense_Mutation	0.635417	0.558824
ERCC4	GENIE-DFCI-002860-7930	p.Q406R	p.L27F	Missense_Mutation	Missense_Mutation	0.558824	0.635417
ESR1	GENIE-DFCI-038021-75023	p.K32N	p.L35M	Missense_Mutation	Missense_Mutation	0.446809	0.445833
ESR1	GENIE-DFCI-038021-75023	p.L35M	p.K32N	Missense_Mutation	Missense_Mutation	0.445833	0.446809
ESR1	GENIE-DFCI-002464-3469	p.K32N	p.L35M	Missense_Mutation	Missense_Mutation	0.432836	0.444444
ESR1	GENIE-DFCI-002464-3469	p.L35M	p.K32N	Missense_Mutation	Missense_Mutation	0.444444	0.432836
ESR1	GENIE-DFCI-010132-9614	p.K32N	p.L35M	Missense_Mutation	Missense_Mutation	0.217742	0.2249
ESR1	GENIE-DFCI-010132-9614	p.L35M	p.K32N	Missense_Mutation	Missense_Mutation	0.2249	0.217742
FGFR1	GENIE-DFCI-008392-5700	p.K656E	p.V561M	Missense_Mutation	Missense_Mutation	0.222222	0.137931
FGFR1	GENIE-DFCI-008392-5700	p.V561M	p.K656E	Missense_Mutation	Missense_Mutation	0.137931	0.222222
FGFR1	GENIE-MSK-P-0030782-T01-IM6	p.K656E	p.V561M	Missense_Mutation	Missense_Mutation	0.195283	0.171788
FGFR1	GENIE-MSK-P-0030782-T01-IM6	p.V561M	p.K656E	Missense_Mutation	Missense_Mutation	0.171788	0.195283
FGFR1	GENIE-MSK-P-0023648-T02-IM6	p.K656E	p.V561M	Missense_Mutation	Missense_Mutation	0.453526	0.413203
FGFR1	GENIE-MSK-P-0023648-T02-IM6	p.V561M	p.K656E	Missense_Mutation	Missense_Mutation	0.413203	0.453526
FGFR1	GENIE-DFCI-007368-9159	p.K656E	p.V561M	Missense_Mutation	Missense_Mutation	0.423684	0.439024
FGFR1	GENIE-DFCI-007368-9159	p.V561M	p.K656E	Missense_Mutation	Missense_Mutation	0.439024	0.423684
FGFR3	GENIE-MSK-P-0017533-T01-IM5	p.S249C	p.S348C	Missense_Mutation	Missense_Mutation	0.145656	0.204288
FGFR3	GENIE-MSK-P-0017533-T01-IM5	p.S348C	p.S249C	Missense_Mutation	Missense_Mutation	0.204288	0.145656
FGFR3	GENIE-DFCI-001133-1153	p.S249C	p.S348Ffs*20	Missense_Mutation	Frame_Shift_Ins	0.423077	0.171717
FGFR3	GENIE-DFCI-001133-1153	p.S348Ffs*20	p.S249C	Frame_Shift_Ins	Missense_Mutation	0.171717	0.423077
FGFR3	GENIE-DFCI-001317-4885	p.S249C	p.S348Ffs*20	Missense_Mutation	Frame_Shift_Ins	0.384615	0.306748
FGFR3	GENIE-DFCI-001317-4885	p.S348Ffs*20	p.S249C	Frame_Shift_Ins	Missense_Mutation	0.306748	0.384615
INPPL1	GENIE-MSK-P-0017697-T01-IM6	p.R70H	p.R1156Gfs*46	Missense_Mutation	Frame_Shift_Del	0.126374	0.172608
INPPL1	GENIE-MSK-P-0017697-T01-IM6	p.R1156Gfs*46	p.R70H	Frame_Shift_Del	Missense_Mutation	0.172608	0.126374
INPPL1	GENIE-MSK-P-0016314-T01-IM6	p.R70H	p.R1156Gfs*46	Missense_Mutation	Frame_Shift_Del	0.193387	0.312992
INPPL1	GENIE-MSK-P-0016314-T01-IM6	p.R1156Gfs*46	p.R70H	Frame_Shift_Del	Missense_Mutation	0.312992	0.193387
INPPL1	GENIE-MSK-P-0020509-T01-IM6	p.R70H	p.R1156Gfs*46	Missense_Mutation	Frame_Shift_Del	0.142857	0.228117
INPPL1	GENIE-MSK-P-0020509-T01-IM6	p.R1156Gfs*46	p.R70H	Frame_Shift_Del	Missense_Mutation	0.228117	0.142857
INPPL1	TCGA-AJ-A3BG-01	p.R1156Gfs*46	p.P976Hfs*155	Frame_Shift_Del	Frame_Shift_Del	0.37037	0.384615
INPPL1	TCGA-AJ-A3BG-01	p.P976Hfs*155	p.R1156Gfs*46	Frame_Shift_Del	Frame_Shift_Del	0.384615	0.37037
INPPL1	GENIE-MSK-P-0029817-T01-IM6	p.R1156Gfs*46	p.P976Hfs*155	Frame_Shift_Del	Frame_Shift_Del	0.176471	0.144056
INPPL1	GENIE-MSK-P-0029817-T01-IM6	p.P976Hfs*155	p.R1156Gfs*46	Frame_Shift_Del	Frame_Shift_Del	0.144056	0.176471
INPPL1	GENIE-MSK-P-0028172-T02-IM6	p.R1156Gfs*46	p.P976Hfs*155	Frame_Shift_Del	Frame_Shift_Del	0.246061	0.272643
INPPL1	GENIE-MSK-P-0028172-T02-IM6	p.P976Hfs*155	p.R1156Gfs*46	Frame_Shift_Del	Frame_Shift_Del	0.272643	0.246061
INPPL1	TCGA-AX-A3G9-01	p.R1156Gfs*46	p.P976Hfs*155	Frame_Shift_Del	Frame_Shift_Del	0.42	0.596491
INPPL1	TCGA-AX-A3G9-01	p.P976Hfs*155	p.R1156Gfs*46	Frame_Shift_Del	Frame_Shift_Del	0.596491	0.42
INPPL1	GENIE-MSK-P-0019168-T01-IM6	p.R1156Gfs*46	p.P976Hfs*155	Frame_Shift_Del	Frame_Shift_Del	0.186984	0.172666
INPPL1	GENIE-MSK-P-0019168-T01-IM6	p.P976Hfs*155	p.R1156Gfs*46	Frame_Shift_Del	Frame_Shift_Del	0.172666	0.186984
INPPL1	GENIE-MSK-P-0020399-T01-IM6	p.R1156Gfs*46	p.P976Hfs*155	Frame_Shift_Del	Frame_Shift_Del	0.174757	0.187822
INPPL1	GENIE-MSK-P-0020399-T01-IM6	p.P976Hfs*155	p.R1156Gfs*46	Frame_Shift_Del	Frame_Shift_Del	0.187822	0.174757
INPPL1	GENIE-MSK-P-0014388-T01-IM6	p.R1156Gfs*46	p.P976Hfs*155	Frame_Shift_Del	Frame_Shift_Del	0.305405	0.207223
INPPL1	GENIE-MSK-P-0014388-T01-IM6	p.P976Hfs*155	p.R1156Gfs*46	Frame_Shift_Del	Frame_Shift_Del	0.207223	0.305405
INPPL1	GENIE-MSK-P-0025735-T01-IM6	p.R1156Gfs*46	p.P976Hfs*155	Frame_Shift_Del	Frame_Shift_Del	0.321538	0.281896
INPPL1	GENIE-MSK-P-0025735-T01-IM6	p.P976Hfs*155	p.R1156Gfs*46	Frame_Shift_Del	Frame_Shift_Del	0.281896	0.321538
INPPL1	GENIE-MSK-P-0025701-T01-IM6	p.R1156Gfs*46	p.P976Hfs*155	Frame_Shift_Del	Frame_Shift_Del	0.206304	0.179825
INPPL1	GENIE-MSK-P-0025701-T01-IM6	p.P976Hfs*155	p.R1156Gfs*46	Frame_Shift_Del	Frame_Shift_Del	0.179825	0.206304
INPPL1	TCGA-BS-A0VI-01	p.R1156Gfs*46	p.P976Hfs*155	Frame_Shift_Del	Frame_Shift_Del	0.25	0.303571
INPPL1	TCGA-BS-A0VI-01	p.P976Hfs*155	p.R1156Gfs*46	Frame_Shift_Del	Frame_Shift_Del	0.303571	0.25
IRS2	GENIE-VICC-948092-unk-1	p.G879S	p.G882A	Missense_Mutation	Missense_Mutation	0.350263	0.340149
IRS2	GENIE-VICC-948092-unk-1	p.G882A	p.G879S	Missense_Mutation	Missense_Mutation	0.340149	0.350263
IRS2	GENIE-VICC-472521-unk-1	p.G879S	p.G882A	Missense_Mutation	Missense_Mutation	0.51004	0.539924
IRS2	GENIE-VICC-472521-unk-1	p.G882A	p.G879S	Missense_Mutation	Missense_Mutation	0.539924	0.51004
IRS2	GENIE-VICC-760725-unk-1	p.G879S	p.G882A	Missense_Mutation	Missense_Mutation	0.50081	0.509599
IRS2	GENIE-VICC-760725-unk-1	p.G882A	p.G879S	Missense_Mutation	Missense_Mutation	0.509599	0.50081
IRS2	GENIE-VICC-240652-unk-1	p.G879S	p.G882A	Missense_Mutation	Missense_Mutation	0.498765	0.499379
IRS2	GENIE-VICC-240652-unk-1	p.G882A	p.G879S	Missense_Mutation	Missense_Mutation	0.499379	0.498765
IRS2	GENIE-VICC-957399-unk-1	p.G879S	p.G882A	Missense_Mutation	Missense_Mutation	0.459658	0.491049
IRS2	GENIE-VICC-957399-unk-1	p.G882A	p.G879S	Missense_Mutation	Missense_Mutation	0.491049	0.459658
IRS2	GENIE-VICC-517540-unk-1	p.G879S	p.G882A	Missense_Mutation	Missense_Mutation	0.5	0.510109
IRS2	GENIE-VICC-517540-unk-1	p.G882A	p.G879S	Missense_Mutation	Missense_Mutation	0.510109	0.5
IRS2	GENIE-VICC-353474-unk-1	p.G879S	p.G882A	Missense_Mutation	Missense_Mutation	0.459016	0.470833
IRS2	GENIE-VICC-353474-unk-1	p.G882A	p.G879S	Missense_Mutation	Missense_Mutation	0.470833	0.459016
IRS2	GENIE-VICC-917750-unk-1	p.G879S	p.G882A	Missense_Mutation	Missense_Mutation	0.419014	0.442708
IRS2	GENIE-VICC-917750-unk-1	p.G882A	p.G879S	Missense_Mutation	Missense_Mutation	0.442708	0.419014
IRS2	GENIE-VICC-494536-unk-1	p.G879S	p.G882A	Missense_Mutation	Missense_Mutation	0.429501	0.430524
IRS2	GENIE-VICC-494536-unk-1	p.G882A	p.G879S	Missense_Mutation	Missense_Mutation	0.430524	0.429501
IRS2	GENIE-VICC-567231-unk-1	p.G879S	p.G882A	Missense_Mutation	Missense_Mutation	0.479358	0.490566
IRS2	GENIE-VICC-567231-unk-1	p.G882A	p.G879S	Missense_Mutation	Missense_Mutation	0.490566	0.479358
IRS2	GENIE-VICC-695646-unk-1	p.G879S	p.G882A	Missense_Mutation	Missense_Mutation	0.488834	0.481013
IRS2	GENIE-VICC-695646-unk-1	p.G882A	p.G879S	Missense_Mutation	Missense_Mutation	0.481013	0.488834
IRS2	GENIE-VICC-315150-unk-1	p.G879S	p.G882A	Missense_Mutation	Missense_Mutation	0.48998	0.469574
IRS2	GENIE-VICC-315150-unk-1	p.G882A	p.G879S	Missense_Mutation	Missense_Mutation	0.469574	0.48998
IRS2	GENIE-VICC-519455-unk-1	p.G879S	p.G882A	Missense_Mutation	Missense_Mutation	0.518644	0.51448
IRS2	GENIE-VICC-519455-unk-1	p.G882A	p.G879S	Missense_Mutation	Missense_Mutation	0.51448	0.518644
IRS2	GENIE-VICC-769252-unk-1	p.G879S	p.G882A	Missense_Mutation	Missense_Mutation	0.490385	0.520513
IRS2	GENIE-VICC-769252-unk-1	p.G882A	p.G879S	Missense_Mutation	Missense_Mutation	0.520513	0.490385
IRS2	GENIE-VICC-417820-unk-1	p.G879S	p.G882A	Missense_Mutation	Missense_Mutation	0.451613	0.465608
IRS2	GENIE-VICC-417820-unk-1	p.G882A	p.G879S	Missense_Mutation	Missense_Mutation	0.465608	0.451613
IRS2	GENIE-VICC-766621-unk-1	p.G879S	p.G882A	Missense_Mutation	Missense_Mutation	0.511013	0.52
IRS2	GENIE-VICC-766621-unk-1	p.G882A	p.G879S	Missense_Mutation	Missense_Mutation	0.52	0.511013
IRS2	GENIE-VICC-145154-unk-1	p.G879S	p.G882A	Missense_Mutation	Missense_Mutation	0.2	0.19494
IRS2	GENIE-VICC-145154-unk-1	p.G882A	p.G879S	Missense_Mutation	Missense_Mutation	0.19494	0.2
IRS2	GENIE-VICC-634086-unk-1	p.G879S	p.G882A	Missense_Mutation	Missense_Mutation	0.529183	0.501976
IRS2	GENIE-VICC-634086-unk-1	p.G882A	p.G879S	Missense_Mutation	Missense_Mutation	0.501976	0.529183
IRS2	GENIE-VICC-868975-unk-1	p.G879S	p.G882A	Missense_Mutation	Missense_Mutation	0.649068	0.649682
IRS2	GENIE-VICC-868975-unk-1	p.G882A	p.G879S	Missense_Mutation	Missense_Mutation	0.649682	0.649068
IRS2	GENIE-VICC-171505-unk-1	p.G879S	p.G882A	Missense_Mutation	Missense_Mutation	0.32699	0.329268
IRS2	GENIE-VICC-171505-unk-1	p.G882A	p.G879S	Missense_Mutation	Missense_Mutation	0.329268	0.32699
JAK1	GENIE-MSK-P-0023067-T01-IM6	p.K142Rfs*26	p.K860Nfs*16	Frame_Shift_Del	Frame_Shift_Del	0.186567	0.323944
JAK1	GENIE-MSK-P-0023067-T01-IM6	p.K860Nfs*16	p.K142Rfs*26	Frame_Shift_Del	Frame_Shift_Del	0.323944	0.186567
JAK1	GENIE-DFCI-107136-663884	p.K142Rfs*26	p.K860Nfs*16	Frame_Shift_Del	Frame_Shift_Del	0.142241	0.512077
JAK1	GENIE-DFCI-107136-663884	p.K860Nfs*16	p.K142Rfs*26	Frame_Shift_Del	Frame_Shift_Del	0.512077	0.142241
JAK1	GENIE-MSK-P-0002113-T02-IM6	p.K142Rfs*26	p.K860Nfs*16	Frame_Shift_Del	Frame_Shift_Del	0.16129	0.190476
JAK1	GENIE-MSK-P-0002113-T02-IM6	p.K860Nfs*16	p.K142Rfs*26	Frame_Shift_Del	Frame_Shift_Del	0.190476	0.16129
JAK1	GENIE-MSK-P-0010671-T01-IM5	p.K860Nfs*16	p.N339Kfs*2	Frame_Shift_Del	Frame_Shift_Ins	0.251543	0.265766
JAK1	GENIE-MSK-P-0010671-T01-IM5	p.N339Kfs*2	p.K860Nfs*16	Frame_Shift_Ins	Frame_Shift_Del	0.265766	0.251543
JAK1	GENIE-MSK-P-0002113-T02-IM6	p.K860Nfs*16	p.N339Ifs*3	Frame_Shift_Del	Frame_Shift_Del	0.190476	0.174129
JAK1	GENIE-MSK-P-0002113-T02-IM6	p.N339Ifs*3	p.K860Nfs*16	Frame_Shift_Del	Frame_Shift_Del	0.174129	0.190476
JAK1	GENIE-MSK-P-0015570-T01-IM6	p.K860Nfs*16	p.N339Ifs*3	Frame_Shift_Del	Frame_Shift_Del	0.209581	0.204082
JAK1	GENIE-MSK-P-0015570-T01-IM6	p.N339Ifs*3	p.K860Nfs*16	Frame_Shift_Del	Frame_Shift_Del	0.204082	0.209581
JAK1	GENIE-MSK-P-0017713-T01-IM6	p.K860Nfs*16	p.N339Ifs*3	Frame_Shift_Del	Frame_Shift_Del	0.171388	0.156827
JAK1	GENIE-MSK-P-0017713-T01-IM6	p.N339Ifs*3	p.K860Nfs*16	Frame_Shift_Del	Frame_Shift_Del	0.156827	0.171388
JAK1	GENIE-MSK-P-0001115-T01-IM3	p.K860Nfs*16	p.N339Ifs*3	Frame_Shift_Del	Frame_Shift_Del	0.421663	0.386158
JAK1	GENIE-MSK-P-0001115-T01-IM3	p.N339Ifs*3	p.K860Nfs*16	Frame_Shift_Del	Frame_Shift_Del	0.386158	0.421663
JAK1	GENIE-MSK-P-0023405-T01-IM6	p.K860Nfs*16	p.L431Vfs*22	Frame_Shift_Del	Frame_Shift_Ins	0.411917	0.402357
JAK1	GENIE-MSK-P-0023405-T01-IM6	p.L431Vfs*22	p.K860Nfs*16	Frame_Shift_Ins	Frame_Shift_Del	0.402357	0.411917
JAK1	GENIE-MSK-P-0009985-T01-IM5	p.K860Nfs*16	p.L431Vfs*22	Frame_Shift_Del	Frame_Shift_Ins	0.2838	0.3
JAK1	GENIE-MSK-P-0009985-T01-IM5	p.L431Vfs*22	p.K860Nfs*16	Frame_Shift_Ins	Frame_Shift_Del	0.3	0.2838
JAK1	GENIE-DFCI-088811-265956	p.K860Nfs*16	p.L431Vfs*22	Frame_Shift_Del	Frame_Shift_Ins	0.357349	0.364532
JAK1	GENIE-DFCI-088811-265956	p.L431Vfs*22	p.K860Nfs*16	Frame_Shift_Ins	Frame_Shift_Del	0.364532	0.357349
JAK1	GENIE-MSK-P-0017713-T01-IM6	p.K860Nfs*16	p.L431Vfs*22	Frame_Shift_Del	Frame_Shift_Ins	0.171388	0.126147
JAK1	GENIE-MSK-P-0017713-T01-IM6	p.L431Vfs*22	p.K860Nfs*16	Frame_Shift_Ins	Frame_Shift_Del	0.126147	0.171388
JAK1	GENIE-MSK-P-0001115-T01-IM3	p.K860Nfs*16	p.L431Vfs*22	Frame_Shift_Del	Frame_Shift_Ins	0.421663	0.375839
JAK1	GENIE-MSK-P-0001115-T01-IM3	p.L431Vfs*22	p.K860Nfs*16	Frame_Shift_Ins	Frame_Shift_Del	0.375839	0.421663
JAK1	GENIE-MSK-P-0006849-T01-IM5	p.K860Nfs*16	p.P430Rfs*2	Frame_Shift_Del	Frame_Shift_Del	0.550143	0.193966
JAK1	GENIE-MSK-P-0006849-T01-IM5	p.P430Rfs*2	p.K860Nfs*16	Frame_Shift_Del	Frame_Shift_Del	0.193966	0.550143
JAK1	GENIE-MSK-P-0024185-T01-IM6	p.K860Nfs*16	p.P430Rfs*2	Frame_Shift_Del	Frame_Shift_Del	0.34965	0.383895
JAK1	GENIE-MSK-P-0024185-T01-IM6	p.P430Rfs*2	p.K860Nfs*16	Frame_Shift_Del	Frame_Shift_Del	0.383895	0.34965
JAK1	GENIE-MSK-P-0010783-T01-IM5	p.K860Nfs*16	p.P430Rfs*2	Frame_Shift_Del	Frame_Shift_Del	0.134194	0.192253
JAK1	GENIE-MSK-P-0010783-T01-IM5	p.P430Rfs*2	p.K860Nfs*16	Frame_Shift_Del	Frame_Shift_Del	0.192253	0.134194
JAK1	TCGA-BS-A0TJ-01	p.K860Nfs*16	p.P430Rfs*2	Frame_Shift_Del	Frame_Shift_Del	0.398438	0.31746
JAK1	TCGA-BS-A0TJ-01	p.P430Rfs*2	p.K860Nfs*16	Frame_Shift_Del	Frame_Shift_Del	0.31746	0.398438
JAK1	TCGA-AX-A2HG-01	p.K860Nfs*16	p.P430Rfs*2	Frame_Shift_Del	Frame_Shift_Del	0.245902	0.346457
JAK1	TCGA-AX-A2HG-01	p.P430Rfs*2	p.K860Nfs*16	Frame_Shift_Del	Frame_Shift_Del	0.346457	0.245902
JAK1	GENIE-MSK-P-0012441-T01-IM5	p.K860Nfs*16	p.P430Rfs*2	Frame_Shift_Del	Frame_Shift_Del	0.264743	0.309798
JAK1	GENIE-MSK-P-0012441-T01-IM5	p.P430Rfs*2	p.K860Nfs*16	Frame_Shift_Del	Frame_Shift_Del	0.309798	0.264743
JAK1	GENIE-MSK-P-0028172-T02-IM6	p.K860Nfs*16	p.P430Rfs*2	Frame_Shift_Del	Frame_Shift_Del	0.20268	0.269596
JAK1	GENIE-MSK-P-0028172-T02-IM6	p.P430Rfs*2	p.K860Nfs*16	Frame_Shift_Del	Frame_Shift_Del	0.269596	0.20268
JAK1	GENIE-MSK-P-0018542-T01-IM6	p.K860Nfs*16	p.P430Rfs*2	Frame_Shift_Del	Frame_Shift_Del	0.242358	0.375804
JAK1	GENIE-MSK-P-0018542-T01-IM6	p.P430Rfs*2	p.K860Nfs*16	Frame_Shift_Del	Frame_Shift_Del	0.375804	0.242358
JAK1	TCGA-AP-A0LE-01	p.K860Nfs*16	p.P430Rfs*2	Frame_Shift_Del	Frame_Shift_Del	0.45	0.273973
JAK1	TCGA-AP-A0LE-01	p.P430Rfs*2	p.K860Nfs*16	Frame_Shift_Del	Frame_Shift_Del	0.273973	0.45
JAK1	GENIE-MSK-P-0030013-T01-IM6	p.K860Nfs*16	p.P430Rfs*2	Frame_Shift_Del	Frame_Shift_Del	0.333935	0.354571
JAK1	GENIE-MSK-P-0030013-T01-IM6	p.P430Rfs*2	p.K860Nfs*16	Frame_Shift_Del	Frame_Shift_Del	0.354571	0.333935
JAK1	GENIE-MSK-P-0015570-T01-IM6	p.K860Nfs*16	p.P430Rfs*2	Frame_Shift_Del	Frame_Shift_Del	0.209581	0.234354
JAK1	GENIE-MSK-P-0015570-T01-IM6	p.P430Rfs*2	p.K860Nfs*16	Frame_Shift_Del	Frame_Shift_Del	0.234354	0.209581
JAK1	TCGA-D8-A1Y1-01	p.K860Nfs*16	p.P430Rfs*2	Frame_Shift_Del	Frame_Shift_Del	0.3125	0.388889
JAK1	TCGA-D8-A1Y1-01	p.P430Rfs*2	p.K860Nfs*16	Frame_Shift_Del	Frame_Shift_Del	0.388889	0.3125
JAK1	TCGA-FI-A2D6-01	p.K860Nfs*16	p.P430Rfs*2	Frame_Shift_Del	Frame_Shift_Del	0.53125	0.387387
JAK1	TCGA-FI-A2D6-01	p.P430Rfs*2	p.K860Nfs*16	Frame_Shift_Del	Frame_Shift_Del	0.387387	0.53125
JAK1	GENIE-MSK-P-0015416-T01-IM6	p.K860Nfs*16	p.P430Rfs*2	Frame_Shift_Del	Frame_Shift_Del	0.12936	0.129856
JAK1	GENIE-MSK-P-0015416-T01-IM6	p.P430Rfs*2	p.K860Nfs*16	Frame_Shift_Del	Frame_Shift_Del	0.129856	0.12936
JAK1	GENIE-MSK-P-0007147-T01-IM5	p.K860Nfs*16	p.P430Rfs*2	Frame_Shift_Del	Frame_Shift_Del	0.26161	0.275602
JAK1	GENIE-MSK-P-0007147-T01-IM5	p.P430Rfs*2	p.K860Nfs*16	Frame_Shift_Del	Frame_Shift_Del	0.275602	0.26161
JAK1	GENIE-MSK-P-0025248-T01-IM6	p.K860Nfs*16	p.P430Rfs*2	Frame_Shift_Del	Frame_Shift_Del	0.404348	0.183767
JAK1	GENIE-MSK-P-0025248-T01-IM6	p.P430Rfs*2	p.K860Nfs*16	Frame_Shift_Del	Frame_Shift_Del	0.183767	0.404348
JAK1	GENIE-MSK-P-0003665-T01-IM5	p.K860Nfs*16	p.P430Rfs*2	Frame_Shift_Del	Frame_Shift_Del	0.265	0.244499
JAK1	GENIE-MSK-P-0003665-T01-IM5	p.P430Rfs*2	p.K860Nfs*16	Frame_Shift_Del	Frame_Shift_Del	0.244499	0.265
JAK1	GENIE-MSK-P-0025003-T01-IM6	p.P861Tfs*4	p.I143Dfs*9	Frame_Shift_Ins	Frame_Shift_Ins	0.235988	0.214128
JAK1	GENIE-MSK-P-0025003-T01-IM6	p.I143Dfs*9	p.P861Tfs*4	Frame_Shift_Ins	Frame_Shift_Ins	0.214128	0.235988
JAK1	TCGA-AX-A1CE-01	p.P861Tfs*4	p.I143Dfs*9	Frame_Shift_Ins	Frame_Shift_Ins	0.303571	0.785714
JAK1	TCGA-AX-A1CE-01	p.I143Dfs*9	p.P861Tfs*4	Frame_Shift_Ins	Frame_Shift_Ins	0.785714	0.303571
JAK1	TCGA-EO-A22R-01	p.P861Tfs*4	p.I143Dfs*9	Frame_Shift_Ins	Frame_Shift_Ins	0.372881	0.367089
JAK1	TCGA-EO-A22R-01	p.I143Dfs*9	p.P861Tfs*4	Frame_Shift_Ins	Frame_Shift_Ins	0.367089	0.372881
JAK1	GENIE-MSK-P-0017713-T01-IM6	p.N339Ifs*3	p.L431Vfs*22	Frame_Shift_Del	Frame_Shift_Ins	0.156827	0.126147
JAK1	GENIE-MSK-P-0017713-T01-IM6	p.L431Vfs*22	p.N339Ifs*3	Frame_Shift_Ins	Frame_Shift_Del	0.126147	0.156827
JAK1	GENIE-MSK-P-0001115-T01-IM3	p.N339Ifs*3	p.L431Vfs*22	Frame_Shift_Del	Frame_Shift_Ins	0.386158	0.375839
JAK1	GENIE-MSK-P-0001115-T01-IM3	p.L431Vfs*22	p.N339Ifs*3	Frame_Shift_Ins	Frame_Shift_Del	0.375839	0.386158
JAK1	GENIE-MSK-P-0009087-T01-IM5	p.N339Ifs*3	p.L431Vfs*22	Frame_Shift_Del	Frame_Shift_Ins	0.341799	0.360812
JAK1	GENIE-MSK-P-0009087-T01-IM5	p.L431Vfs*22	p.N339Ifs*3	Frame_Shift_Ins	Frame_Shift_Del	0.360812	0.341799
KLF3	TCGA-BR-6852-01	p.P226Rfs*52	p.K106Nfs*21	Frame_Shift_Del	Frame_Shift_Del	0.210227	0.12931
KLF3	TCGA-BR-6852-01	p.K106Nfs*21	p.P226Rfs*52	Frame_Shift_Del	Frame_Shift_Del	0.12931	0.210227
KLF3	TCGA-F4-6570-01	p.P226Rfs*52	p.K106Nfs*21	Frame_Shift_Del	Frame_Shift_Del	0.269231	0.285714
KLF3	TCGA-F4-6570-01	p.K106Nfs*21	p.P226Rfs*52	Frame_Shift_Del	Frame_Shift_Del	0.285714	0.269231
KLF3	TCGA-BR-7851-01	p.P226Rfs*52	p.K106Nfs*21	Frame_Shift_Del	Frame_Shift_Del	0.243976	0.217687
KLF3	TCGA-BR-7851-01	p.K106Nfs*21	p.P226Rfs*52	Frame_Shift_Del	Frame_Shift_Del	0.217687	0.243976
KLF3	TCGA-VQ-A924-01	p.P226Rfs*52	p.K106Nfs*21	Frame_Shift_Del	Frame_Shift_Del	0.25	0.207547
KLF3	TCGA-VQ-A924-01	p.K106Nfs*21	p.P226Rfs*52	Frame_Shift_Del	Frame_Shift_Del	0.207547	0.25
KMT2A	GENIE-DFCI-089188-282430	p.T3620I	p.V3619L	Missense_Mutation	Missense_Mutation	0.343137	0.336735
KMT2A	GENIE-DFCI-089188-282430	p.V3619L	p.T3620I	Missense_Mutation	Missense_Mutation	0.336735	0.343137
KMT2A	GENIE-DFCI-005828-6569	p.T3620I	p.V3619L	Missense_Mutation	Missense_Mutation	0.413793	0.417391
KMT2A	GENIE-DFCI-005828-6569	p.V3619L	p.T3620I	Missense_Mutation	Missense_Mutation	0.417391	0.413793
KMT2A	GENIE-DFCI-007473-4130	p.T3620I	p.V3619L	Missense_Mutation	Missense_Mutation	0.285714	0.302326
KMT2A	GENIE-DFCI-007473-4130	p.V3619L	p.T3620I	Missense_Mutation	Missense_Mutation	0.302326	0.285714
KMT2D	TCGA-PG-A917-01	p.P2354Lfs*30	p.G1235Vfs*95	Frame_Shift_Del	Frame_Shift_Del	0.245902	0.333333
KMT2D	TCGA-PG-A917-01	p.G1235Vfs*95	p.P2354Lfs*30	Frame_Shift_Del	Frame_Shift_Del	0.333333	0.245902
KMT2D	GENIE-MSK-P-0015416-T01-IM6	p.P2354Lfs*30	p.G1235Vfs*95	Frame_Shift_Del	Frame_Shift_Del	0.196774	0.137293
KMT2D	GENIE-MSK-P-0015416-T01-IM6	p.G1235Vfs*95	p.P2354Lfs*30	Frame_Shift_Del	Frame_Shift_Del	0.137293	0.196774
KMT2D	GENIE-MSK-P-0007147-T01-IM5	p.P2354Lfs*30	p.G1235Wfs*14	Frame_Shift_Del	Frame_Shift_Del	0.307427	0.255201
KMT2D	GENIE-MSK-P-0007147-T01-IM5	p.G1235Wfs*14	p.P2354Lfs*30	Frame_Shift_Del	Frame_Shift_Del	0.255201	0.307427
KMT2D	GENIE-MSK-P-0010783-T01-IM5	p.P2354Lfs*30	p.G1235Vfs*95	Frame_Shift_Del	Frame_Shift_Del	0.319885	0.307943
KMT2D	GENIE-MSK-P-0010783-T01-IM5	p.G1235Vfs*95	p.P2354Lfs*30	Frame_Shift_Del	Frame_Shift_Del	0.307943	0.319885
KMT2D	TCGA-CG-5723-01	p.P2354Lfs*30	p.V3089Wfs*30	Frame_Shift_Del	Frame_Shift_Del	0.212766	0.170732
KMT2D	TCGA-CG-5723-01	p.V3089Wfs*30	p.P2354Lfs*30	Frame_Shift_Del	Frame_Shift_Del	0.170732	0.212766
KMT2D	GENIE-DFCI-108900-617904	p.P2354Lfs*30	p.V3089Wfs*30	Frame_Shift_Del	Frame_Shift_Del	0.193103	0.136161
KMT2D	GENIE-DFCI-108900-617904	p.V3089Wfs*30	p.P2354Lfs*30	Frame_Shift_Del	Frame_Shift_Del	0.136161	0.193103
KMT2D	GENIE-MSK-P-0010783-T01-IM5	p.P2354Lfs*30	p.V3089Wfs*30	Frame_Shift_Del	Frame_Shift_Del	0.319885	0.24147
KMT2D	GENIE-MSK-P-0010783-T01-IM5	p.V3089Wfs*30	p.P2354Lfs*30	Frame_Shift_Del	Frame_Shift_Del	0.24147	0.319885
KMT2D	TCGA-CG-4460-01	p.P2354Lfs*30	p.N2517Ifs*26	Frame_Shift_Del	Frame_Shift_Del	0.256098	0.386364
KMT2D	TCGA-CG-4460-01	p.N2517Ifs*26	p.P2354Lfs*30	Frame_Shift_Del	Frame_Shift_Del	0.386364	0.256098
KMT2D	TCGA-CG-5723-01	p.P2354Lfs*30	p.N2517Ifs*26	Frame_Shift_Del	Frame_Shift_Del	0.212766	0.166667
KMT2D	TCGA-CG-5723-01	p.N2517Ifs*26	p.P2354Lfs*30	Frame_Shift_Del	Frame_Shift_Del	0.166667	0.212766
KMT2D	GENIE-DFCI-037905-74209	p.P2354Lfs*30	p.N2517Ifs*26	Frame_Shift_Del	Frame_Shift_Del	0.427586	0.303797
KMT2D	GENIE-DFCI-037905-74209	p.N2517Ifs*26	p.P2354Lfs*30	Frame_Shift_Del	Frame_Shift_Del	0.303797	0.427586
KMT2D	GENIE-VICC-136547-unk-1	p.A2925V	p.L2245V	Missense_Mutation	Missense_Mutation	0.600644	0.600368
KMT2D	GENIE-VICC-136547-unk-1	p.L2245V	p.A2925V	Missense_Mutation	Missense_Mutation	0.600368	0.600644
KMT2D	GENIE-VICC-388679-unk-1	p.A2925V	p.L2245V	Missense_Mutation	Missense_Mutation	0.446166	0.431118
KMT2D	GENIE-VICC-388679-unk-1	p.L2245V	p.A2925V	Missense_Mutation	Missense_Mutation	0.431118	0.446166
KMT2D	GENIE-VICC-115606-unk-1	p.A2925V	p.L2245V	Missense_Mutation	Missense_Mutation	0.449677	0.43038
KMT2D	GENIE-VICC-115606-unk-1	p.L2245V	p.A2925V	Missense_Mutation	Missense_Mutation	0.43038	0.449677
KMT2D	GENIE-VICC-232876-unk-1	p.A2925V	p.L2245V	Missense_Mutation	Missense_Mutation	0.500414	0.530391
KMT2D	GENIE-VICC-232876-unk-1	p.L2245V	p.A2925V	Missense_Mutation	Missense_Mutation	0.530391	0.500414
KMT2D	GENIE-VICC-890715-unk-1	p.A2925V	p.L2245V	Missense_Mutation	Missense_Mutation	0.479263	0.520179
KMT2D	GENIE-VICC-890715-unk-1	p.L2245V	p.A2925V	Missense_Mutation	Missense_Mutation	0.520179	0.479263
KMT2D	GENIE-VICC-878516-unk-1	p.A2925V	p.L2245V	Missense_Mutation	Missense_Mutation	0.489552	0.500768
KMT2D	GENIE-VICC-878516-unk-1	p.L2245V	p.A2925V	Missense_Mutation	Missense_Mutation	0.500768	0.489552
KRAS	TCGA-FB-A78T-01	p.G12A	p.G13C	Missense_Mutation	Missense_Mutation	0.138614	0.138614
KRAS	TCGA-FB-A78T-01	p.G13C	p.G12A	Missense_Mutation	Missense_Mutation	0.138614	0.138614
KRAS	GENIE-JHU-01747-02149	p.G12V	p.G13D	Missense_Mutation	Missense_Mutation	0.132846	0.209781
KRAS	GENIE-JHU-01747-02149	p.G13D	p.G12V	Missense_Mutation	Missense_Mutation	0.209781	0.132846
KRAS	GENIE-MSK-P-0002444-T01-IM3	p.G12C	p.G13D	Missense_Mutation	Missense_Mutation	0.251625	0.27256
KRAS	GENIE-MSK-P-0002444-T01-IM3	p.G13D	p.G12C	Missense_Mutation	Missense_Mutation	0.27256	0.251625
KRAS	GENIE-MSK-P-0002475-T01-IM3	p.G12D	p.G13D	Missense_Mutation	Missense_Mutation	0.314499	0.375532
KRAS	GENIE-MSK-P-0002475-T01-IM3	p.G13D	p.G12D	Missense_Mutation	Missense_Mutation	0.375532	0.314499
KRAS	GENIE-DFCI-001254-549	p.G12A	p.G13D	Missense_Mutation	Missense_Mutation	0.158273	0.161538
KRAS	GENIE-DFCI-001254-549	p.G13D	p.G12A	Missense_Mutation	Missense_Mutation	0.161538	0.158273
KRAS	TCGA-BF-AAP4-01	p.Q61L	p.E62K	Missense_Mutation	Missense_Mutation	0.489796	0.489796
KRAS	TCGA-BF-AAP4-01	p.E62K	p.Q61L	Missense_Mutation	Missense_Mutation	0.489796	0.489796
KRAS	GENIE-UHN-117184-ARC1	p.Q61R	p.E62A	Missense_Mutation	Missense_Mutation	0.211027	0.204373
KRAS	GENIE-UHN-117184-ARC1	p.E62A	p.Q61R	Missense_Mutation	Missense_Mutation	0.204373	0.211027
KRAS	GENIE-DFCI-112777-805306	p.Q61H	p.E62K	Missense_Mutation	Missense_Mutation	0.316832	0.309211
KRAS	GENIE-DFCI-112777-805306	p.E62K	p.Q61H	Missense_Mutation	Missense_Mutation	0.309211	0.316832
MED12	TCGA-BS-A0UV-01	p.E79D	p.F684L	Missense_Mutation	Missense_Mutation	0.294521	0.32093
MED12	TCGA-BS-A0UV-01	p.F684L	p.E79D	Missense_Mutation	Missense_Mutation	0.32093	0.294521
MED12	TCGA-AX-A0J0-01	p.E79D	p.F684L	Missense_Mutation	Missense_Mutation	0.433962	0.40625
MED12	TCGA-AX-A0J0-01	p.F684L	p.E79D	Missense_Mutation	Missense_Mutation	0.40625	0.433962
MED12	GENIE-WAKE-F1209-01	p.E79D	p.F684L	Missense_Mutation	Missense_Mutation	0.297959	0.229091
MED12	GENIE-WAKE-F1209-01	p.F684L	p.E79D	Missense_Mutation	Missense_Mutation	0.229091	0.297959
MLH1	GENIE-DFCI-092507-298714	p.A31C	p.G454R	Missense_Mutation	Missense_Mutation	0.513393	0.476923
MLH1	GENIE-DFCI-092507-298714	p.G454R	p.A31C	Missense_Mutation	Missense_Mutation	0.476923	0.513393
MLH1	GENIE-DFCI-001909-3077	p.A31C	p.G454R	Missense_Mutation	Missense_Mutation	0.563025	0.368421
MLH1	GENIE-DFCI-001909-3077	p.G454R	p.A31C	Missense_Mutation	Missense_Mutation	0.368421	0.563025
MLH1	GENIE-DFCI-002861-2482	p.A31C	p.G454R	Missense_Mutation	Missense_Mutation	0.559524	0.555556
MLH1	GENIE-DFCI-002861-2482	p.G454R	p.A31C	Missense_Mutation	Missense_Mutation	0.555556	0.559524
MLH1	GENIE-DFCI-108395-571901	p.A31C	p.G454R	Missense_Mutation	Missense_Mutation	0.482143	0.438298
MLH1	GENIE-DFCI-108395-571901	p.G454R	p.A31C	Missense_Mutation	Missense_Mutation	0.438298	0.482143
MLH1	GENIE-DFCI-008661-7290	p.A31C	p.G454R	Missense_Mutation	Missense_Mutation	0.680672	0.714286
MLH1	GENIE-DFCI-008661-7290	p.G454R	p.A31C	Missense_Mutation	Missense_Mutation	0.714286	0.680672
MSH6	GENIE-DFCI-108441-436907	p.F1088Pfs*3	p.T1219I	Frame_Shift_Ins	Missense_Mutation	0.143082	0.182857
MSH6	GENIE-DFCI-108441-436907	p.T1219I	p.F1088Pfs*3	Missense_Mutation	Frame_Shift_Ins	0.182857	0.143082
MSH6	GENIE-WAKE-F1079-01	p.F1088Pfs*3	p.T1219I	Frame_Shift_Ins	Missense_Mutation	0.148725	0.518968
MSH6	GENIE-WAKE-F1079-01	p.T1219I	p.F1088Pfs*3	Missense_Mutation	Frame_Shift_Ins	0.518968	0.148725
MSH6	GENIE-MSK-P-0028580-T01-IM6	p.F1088Lfs*5	p.T1219I	Frame_Shift_Ins	Missense_Mutation	0.283379	0.330033
MSH6	GENIE-MSK-P-0028580-T01-IM6	p.T1219I	p.F1088Lfs*5	Missense_Mutation	Frame_Shift_Ins	0.330033	0.283379
MSH6	GENIE-MSK-P-0021117-T01-IM6	p.F1088Lfs*5	p.T1219I	Frame_Shift_Ins	Missense_Mutation	0.196809	0.242049
MSH6	GENIE-MSK-P-0021117-T01-IM6	p.T1219I	p.F1088Lfs*5	Missense_Mutation	Frame_Shift_Ins	0.242049	0.196809
PDE4DIP	GENIE-CRUK-MB5235-primary	p.R1378Q	p.Q573P	Missense_Mutation	Missense_Mutation	0.213855	0.154762
PDE4DIP	GENIE-CRUK-MB5235-primary	p.Q573P	p.R1378Q	Missense_Mutation	Missense_Mutation	0.154762	0.213855
PDE4DIP	GENIE-CRUK-MB5225-primary	p.R1378Q	p.Q573P	Missense_Mutation	Missense_Mutation	0.276284	0.239521
PDE4DIP	GENIE-CRUK-MB5225-primary	p.Q573P	p.R1378Q	Missense_Mutation	Missense_Mutation	0.239521	0.276284
PDE4DIP	GENIE-CRUK-MB5308-primary	p.R1378Q	p.Q573P	Missense_Mutation	Missense_Mutation	0.216867	0.237209
PDE4DIP	GENIE-CRUK-MB5308-primary	p.Q573P	p.R1378Q	Missense_Mutation	Missense_Mutation	0.237209	0.216867
PIK3CA	GENIE-DFCI-008512-6814	p.E542K	p.H1047R	Missense_Mutation	Missense_Mutation	0.412281	0.453988
PIK3CA	GENIE-DFCI-008512-6814	p.H1047R	p.E542K	Missense_Mutation	Missense_Mutation	0.453988	0.412281
PIK3CA	GENIE-JHU-02574-03063	p.E542V	p.H1047R	Missense_Mutation	Missense_Mutation	0.417826	0.41893
PIK3CA	GENIE-JHU-02574-03063	p.H1047R	p.E542V	Missense_Mutation	Missense_Mutation	0.41893	0.417826
PIK3CA	GENIE-CRUK-MB5072-primary	p.E542A	p.H1047R	Missense_Mutation	Missense_Mutation	0.155738	0.233766
PIK3CA	GENIE-CRUK-MB5072-primary	p.H1047R	p.E542A	Missense_Mutation	Missense_Mutation	0.233766	0.155738
PIK3CA	GENIE-DFCI-108900-617904	p.E542G	p.H1047R	Missense_Mutation	Missense_Mutation	0.280193	0.494208
PIK3CA	GENIE-DFCI-108900-617904	p.H1047R	p.E542G	Missense_Mutation	Missense_Mutation	0.494208	0.280193
PIK3CA	GENIE-DFCI-001761-2618	p.E542K	p.H1047L	Missense_Mutation	Missense_Mutation	0.178571	0.267327
PIK3CA	GENIE-DFCI-001761-2618	p.H1047L	p.E542K	Missense_Mutation	Missense_Mutation	0.267327	0.178571
PIK3CA	GENIE-MSK-P-0010803-T01-IM5	p.E542V	p.H1047Y	Missense_Mutation	Missense_Mutation	0.142433	0.127874
PIK3CA	GENIE-MSK-P-0010803-T01-IM5	p.H1047Y	p.E542V	Missense_Mutation	Missense_Mutation	0.127874	0.142433
PIK3CA	GENIE-DFCI-000305-9680	p.E542V	p.H1047R	Missense_Mutation	Missense_Mutation	0.383495	0.358779
PIK3CA	GENIE-DFCI-000305-9680	p.H1047R	p.E542V	Missense_Mutation	Missense_Mutation	0.358779	0.383495
PIK3CA	GENIE-MSK-P-0004913-T01-IM5	p.E542A	p.H1047R	Missense_Mutation	Missense_Mutation	0.469231	0.467327
PIK3CA	GENIE-MSK-P-0004913-T01-IM5	p.H1047R	p.E542A	Missense_Mutation	Missense_Mutation	0.467327	0.469231
PIK3CA	TCGA-AD-A5EJ-01	p.E542G	p.H1047R	Missense_Mutation	Missense_Mutation	0.340426	0.320988
PIK3CA	TCGA-AD-A5EJ-01	p.H1047R	p.E542G	Missense_Mutation	Missense_Mutation	0.320988	0.340426
PIK3CA	GENIE-VICC-195787-unk-1	p.E542K	p.H1047R	Missense_Mutation	Missense_Mutation	0.145033	0.1368
PIK3CA	GENIE-VICC-195787-unk-1	p.H1047R	p.E542K	Missense_Mutation	Missense_Mutation	0.1368	0.145033
PIK3CA	GENIE-DFCI-087591-350924	p.E542K	p.H1047R	Missense_Mutation	Missense_Mutation	0.25	0.323529
PIK3CA	GENIE-DFCI-087591-350924	p.H1047R	p.E542K	Missense_Mutation	Missense_Mutation	0.323529	0.25
PIK3CA	TCGA-QG-A5YX-01	p.E542G	p.H1047R	Missense_Mutation	Missense_Mutation	0.441718	0.450382
PIK3CA	TCGA-QG-A5YX-01	p.H1047R	p.E542G	Missense_Mutation	Missense_Mutation	0.450382	0.441718
PIK3CA	GENIE-DFCI-111384-526527	p.E542K	p.H1047Y	Missense_Mutation	Missense_Mutation	0.272727	0.161074
PIK3CA	GENIE-DFCI-111384-526527	p.H1047Y	p.E542K	Missense_Mutation	Missense_Mutation	0.161074	0.272727
PIK3CA	GENIE-MSK-P-0014943-T01-IM6	p.E542G	p.H1047R	Missense_Mutation	Missense_Mutation	0.201786	0.420588
PIK3CA	GENIE-MSK-P-0014943-T01-IM6	p.H1047R	p.E542G	Missense_Mutation	Missense_Mutation	0.420588	0.201786
PIK3CA	GENIE-MSK-P-0021135-T02-IM6	p.E542Q	p.H1047R	Missense_Mutation	Missense_Mutation	0.485981	0.427083
PIK3CA	GENIE-MSK-P-0021135-T02-IM6	p.H1047R	p.E542Q	Missense_Mutation	Missense_Mutation	0.427083	0.485981
PIK3CA	GENIE-DFCI-093440-266174	p.E542K	p.E453Q	Missense_Mutation	Missense_Mutation	0.377273	0.250435
PIK3CA	GENIE-DFCI-093440-266174	p.E453Q	p.E542K	Missense_Mutation	Missense_Mutation	0.250435	0.377273
PIK3CA	GENIE-MSK-P-0010921-T01-IM5	p.E542K	p.E453Q	Missense_Mutation	Missense_Mutation	0.403846	0.304348
PIK3CA	GENIE-MSK-P-0010921-T01-IM5	p.E453Q	p.E542K	Missense_Mutation	Missense_Mutation	0.304348	0.403846
PIK3CA	GENIE-MSK-P-0008694-T01-IM5	p.E542K	p.E453K	Missense_Mutation	Missense_Mutation	0.191882	0.134615
PIK3CA	GENIE-MSK-P-0008694-T01-IM5	p.E453K	p.E542K	Missense_Mutation	Missense_Mutation	0.134615	0.191882
PIK3CA	GENIE-VICC-610638-unk-1	p.E542K	p.E453K	Missense_Mutation	Missense_Mutation	0.330289	0.32967
PIK3CA	GENIE-VICC-610638-unk-1	p.E453K	p.E542K	Missense_Mutation	Missense_Mutation	0.32967	0.330289
PIK3CA	GENIE-DFCI-010410-10183	p.E542K	p.E453K	Missense_Mutation	Missense_Mutation	0.361702	0.190476
PIK3CA	GENIE-DFCI-010410-10183	p.E453K	p.E542K	Missense_Mutation	Missense_Mutation	0.190476	0.361702
PIK3CA	GENIE-GRCC-bda0e37c-metastasis-a	p.E542K	p.E453K	Missense_Mutation	Missense_Mutation	0.312594	0.30981
PIK3CA	GENIE-GRCC-bda0e37c-metastasis-a	p.E453K	p.E542K	Missense_Mutation	Missense_Mutation	0.30981	0.312594
PIK3CA	GENIE-MSK-P-0003433-T01-IM5	p.E542K	p.E453K	Missense_Mutation	Missense_Mutation	0.392523	0.385417
PIK3CA	GENIE-MSK-P-0003433-T01-IM5	p.E453K	p.E542K	Missense_Mutation	Missense_Mutation	0.385417	0.392523
PIK3CA	GENIE-DFCI-005458-4917	p.E542K	p.E453K	Missense_Mutation	Missense_Mutation	0.737226	0.401826
PIK3CA	GENIE-DFCI-005458-4917	p.E453K	p.E542K	Missense_Mutation	Missense_Mutation	0.401826	0.737226
PIK3CA	TCGA-BK-A0C9-01	p.E542Q	p.E453Q	Missense_Mutation	Missense_Mutation	0.330579	0.382979
PIK3CA	TCGA-BK-A0C9-01	p.E453Q	p.E542Q	Missense_Mutation	Missense_Mutation	0.382979	0.330579
PIK3CA	GENIE-MSK-P-0000138-T01-IM3	p.E542K	p.E453K	Missense_Mutation	Missense_Mutation	0.43898	0.414149
PIK3CA	GENIE-MSK-P-0000138-T01-IM3	p.E453K	p.E542K	Missense_Mutation	Missense_Mutation	0.414149	0.43898
PIK3CA	TCGA-BR-8676-01	p.E542K	p.E453K	Missense_Mutation	Missense_Mutation	0.56	0.545455
PIK3CA	TCGA-BR-8676-01	p.E453K	p.E542K	Missense_Mutation	Missense_Mutation	0.545455	0.56
PIK3CA	GENIE-MSK-P-0013895-T03-IM6	p.E542K	p.E726K	Missense_Mutation	Missense_Mutation	0.370492	0.257692
PIK3CA	GENIE-MSK-P-0013895-T03-IM6	p.E726K	p.E542K	Missense_Mutation	Missense_Mutation	0.257692	0.370492
PIK3CA	GENIE-MSK-P-0014480-T01-IM6	p.E542K	p.E726K	Missense_Mutation	Missense_Mutation	0.312112	0.229537
PIK3CA	GENIE-MSK-P-0014480-T01-IM6	p.E726K	p.E542K	Missense_Mutation	Missense_Mutation	0.229537	0.312112
PIK3CA	GENIE-MSK-P-0005314-T01-IM5	p.E542K	p.E726K	Missense_Mutation	Missense_Mutation	0.251462	0.39645
PIK3CA	GENIE-MSK-P-0005314-T01-IM5	p.E726K	p.E542K	Missense_Mutation	Missense_Mutation	0.39645	0.251462
PIK3CA	GENIE-DFCI-037864-74650	p.E542K	p.E726K	Missense_Mutation	Missense_Mutation	0.348361	0.178082
PIK3CA	GENIE-DFCI-037864-74650	p.E726K	p.E542K	Missense_Mutation	Missense_Mutation	0.178082	0.348361
PIK3CA	GENIE-CRUK-MTST2413-primary	p.E542K	p.E726K	Missense_Mutation	Missense_Mutation	0.203125	0.245902
PIK3CA	GENIE-CRUK-MTST2413-primary	p.E726K	p.E542K	Missense_Mutation	Missense_Mutation	0.245902	0.203125
PIK3CA	GENIE-DFCI-037475-158969	p.E542K	p.E726K	Missense_Mutation	Missense_Mutation	0.191781	0.24359
PIK3CA	GENIE-DFCI-037475-158969	p.E726K	p.E542K	Missense_Mutation	Missense_Mutation	0.24359	0.191781
PIK3CA	GENIE-CRUK-MTST1800-primary	p.E542K	p.E726K	Missense_Mutation	Missense_Mutation	0.17284	0.161905
PIK3CA	GENIE-CRUK-MTST1800-primary	p.E726K	p.E542K	Missense_Mutation	Missense_Mutation	0.161905	0.17284
PIK3CA	TCGA-JL-A3YX-01	p.E542K	p.E726K	Missense_Mutation	Missense_Mutation	0.563636	0.465909
PIK3CA	TCGA-JL-A3YX-01	p.E726K	p.E542K	Missense_Mutation	Missense_Mutation	0.465909	0.563636
PIK3CA	GENIE-MSK-P-0025190-T01-IM6	p.E542K	p.E726K	Missense_Mutation	Missense_Mutation	0.384416	0.377622
PIK3CA	GENIE-MSK-P-0025190-T01-IM6	p.E726K	p.E542K	Missense_Mutation	Missense_Mutation	0.377622	0.384416
PIK3CA	GENIE-VICC-797896-unk-1	p.E542K	p.E726K	Missense_Mutation	Missense_Mutation	0.323484	0.309028
PIK3CA	GENIE-VICC-797896-unk-1	p.E726K	p.E542K	Missense_Mutation	Missense_Mutation	0.309028	0.323484
PIK3CA	GENIE-CRUK-MB5035-primary	p.E542K	p.E726K	Missense_Mutation	Missense_Mutation	0.151515	0.127907
PIK3CA	GENIE-CRUK-MB5035-primary	p.E726K	p.E542K	Missense_Mutation	Missense_Mutation	0.127907	0.151515
PIK3CA	GENIE-CRUK-MB5169-primary	p.E542K	p.E726K	Missense_Mutation	Missense_Mutation	0.521739	0.467532
PIK3CA	GENIE-CRUK-MB5169-primary	p.E726K	p.E542K	Missense_Mutation	Missense_Mutation	0.467532	0.521739
PIK3CA	GENIE-CRUK-MB0897-primary	p.E542K	p.E726K	Missense_Mutation	Missense_Mutation	0.376812	0.291262
PIK3CA	GENIE-CRUK-MB0897-primary	p.E726K	p.E542K	Missense_Mutation	Missense_Mutation	0.291262	0.376812
PIK3CA	GENIE-CRUK-MB0188-primary	p.E542K	p.E726K	Missense_Mutation	Missense_Mutation	0.133333	0.189655
PIK3CA	GENIE-CRUK-MB0188-primary	p.E726K	p.E542K	Missense_Mutation	Missense_Mutation	0.189655	0.133333
PIK3CA	GENIE-DFCI-002125-3235	p.E542K	p.E726K	Missense_Mutation	Missense_Mutation	0.21875	0.228916
PIK3CA	GENIE-DFCI-002125-3235	p.E726K	p.E542K	Missense_Mutation	Missense_Mutation	0.228916	0.21875
PIK3CA	GENIE-MSK-P-0014278-T01-IM6	p.E542K	p.E726K	Missense_Mutation	Missense_Mutation	0.169948	0.158784
PIK3CA	GENIE-MSK-P-0014278-T01-IM6	p.E726K	p.E542K	Missense_Mutation	Missense_Mutation	0.158784	0.169948
PIK3CA	GENIE-CRUK-MB4764-primary	p.E542K	p.E726K	Missense_Mutation	Missense_Mutation	0.141414	0.134921
PIK3CA	GENIE-CRUK-MB4764-primary	p.E726K	p.E542K	Missense_Mutation	Missense_Mutation	0.134921	0.141414
PIK3CA	GENIE-MSK-P-0014940-T01-IM6	p.E542K	p.E726K	Missense_Mutation	Missense_Mutation	0.297753	0.297837
PIK3CA	GENIE-MSK-P-0014940-T01-IM6	p.E726K	p.E542K	Missense_Mutation	Missense_Mutation	0.297837	0.297753
PIK3CA	GENIE-MSK-P-0005120-T01-IM5	p.E542K	p.E726K	Missense_Mutation	Missense_Mutation	0.205357	0.177083
PIK3CA	GENIE-MSK-P-0005120-T01-IM5	p.E726K	p.E542K	Missense_Mutation	Missense_Mutation	0.177083	0.205357
PIK3CA	GENIE-DFCI-092588-266329	p.E542K	p.E726K	Missense_Mutation	Missense_Mutation	0.371648	0.329457
PIK3CA	GENIE-DFCI-092588-266329	p.E726K	p.E542K	Missense_Mutation	Missense_Mutation	0.329457	0.371648
PIK3CA	TCGA-CA-5255-01	p.H1047R	p.E545A	Missense_Mutation	Missense_Mutation	0.243902	0.266667
PIK3CA	TCGA-CA-5255-01	p.E545A	p.H1047R	Missense_Mutation	Missense_Mutation	0.266667	0.243902
PIK3CA	GENIE-DFCI-108381-571652	p.H1047L	p.E545Q	Missense_Mutation	Missense_Mutation	0.316406	0.263415
PIK3CA	GENIE-DFCI-108381-571652	p.E545Q	p.H1047L	Missense_Mutation	Missense_Mutation	0.263415	0.316406
PIK3CA	GENIE-MSK-P-0023748-T01-IM6	p.H1047R	p.E545K	Missense_Mutation	Missense_Mutation	0.436782	0.166667
PIK3CA	GENIE-MSK-P-0023748-T01-IM6	p.E545K	p.H1047R	Missense_Mutation	Missense_Mutation	0.166667	0.436782
PIK3CA	GENIE-MSK-P-0003987-T01-IM5	p.H1047R	p.E545K	Missense_Mutation	Missense_Mutation	0.301829	0.379679
PIK3CA	GENIE-MSK-P-0003987-T01-IM5	p.E545K	p.H1047R	Missense_Mutation	Missense_Mutation	0.379679	0.301829
PIK3CA	GENIE-MSK-P-0031332-T01-IM6	p.H1047Y	p.E545D	Missense_Mutation	Missense_Mutation	0.138648	0.135057
PIK3CA	GENIE-MSK-P-0031332-T01-IM6	p.E545D	p.H1047Y	Missense_Mutation	Missense_Mutation	0.135057	0.138648
PIK3CA	GENIE-MSK-P-0025880-T01-IM6	p.H1047L	p.E545K	Missense_Mutation	Missense_Mutation	0.161194	0.18022
PIK3CA	GENIE-MSK-P-0025880-T01-IM6	p.E545K	p.H1047L	Missense_Mutation	Missense_Mutation	0.18022	0.161194
PIK3CA	GENIE-MSK-P-0014860-T01-IM6	p.H1047L	p.E545D	Missense_Mutation	Missense_Mutation	0.174772	0.174081
PIK3CA	GENIE-MSK-P-0014860-T01-IM6	p.E545D	p.H1047L	Missense_Mutation	Missense_Mutation	0.174081	0.174772
PIK3CA	GENIE-DFCI-001503-1100	p.H1047R	p.E545K	Missense_Mutation	Missense_Mutation	0.259459	0.347518
PIK3CA	GENIE-DFCI-001503-1100	p.E545K	p.H1047R	Missense_Mutation	Missense_Mutation	0.347518	0.259459
PIK3CA	GENIE-DFCI-003514-2451	p.H1047R	p.E545K	Missense_Mutation	Missense_Mutation	0.622108	0.357798
PIK3CA	GENIE-DFCI-003514-2451	p.E545K	p.H1047R	Missense_Mutation	Missense_Mutation	0.357798	0.622108
PIK3CA	GENIE-MSK-P-0024507-T01-IM6	p.H1047R	p.E545K	Missense_Mutation	Missense_Mutation	0.178794	0.290043
PIK3CA	GENIE-MSK-P-0024507-T01-IM6	p.E545K	p.H1047R	Missense_Mutation	Missense_Mutation	0.290043	0.178794
PIK3CA	GENIE-SCI-7734406662-U32189262R4	p.H1047R	p.E545K	Missense_Mutation	Missense_Mutation	0.485798	0.222336
PIK3CA	GENIE-SCI-7734406662-U32189262R4	p.E545K	p.H1047R	Missense_Mutation	Missense_Mutation	0.222336	0.485798
PIK3CA	GENIE-MSK-P-0000607-T01-IM3	p.H1047L	p.E545Q	Missense_Mutation	Missense_Mutation	0.196302	0.132492
PIK3CA	GENIE-MSK-P-0000607-T01-IM3	p.E545Q	p.H1047L	Missense_Mutation	Missense_Mutation	0.132492	0.196302
PIK3CA	TCGA-BR-4371-01	p.H1047R	p.E545K	Missense_Mutation	Missense_Mutation	0.170732	0.238095
PIK3CA	TCGA-BR-4371-01	p.E545K	p.H1047R	Missense_Mutation	Missense_Mutation	0.238095	0.170732
PIK3CA	TCGA-B5-A0JU-01	p.H1047Y	p.E545A	Missense_Mutation	Missense_Mutation	0.529412	0.4375
PIK3CA	TCGA-B5-A0JU-01	p.E545A	p.H1047Y	Missense_Mutation	Missense_Mutation	0.4375	0.529412
PIK3CA	GENIE-MSK-P-0009316-T01-IM5	p.H1047Y	p.E545K	Missense_Mutation	Missense_Mutation	0.223325	0.178218
PIK3CA	GENIE-MSK-P-0009316-T01-IM5	p.E545K	p.H1047Y	Missense_Mutation	Missense_Mutation	0.178218	0.223325
PIK3CA	TCGA-C8-A131-01	p.H1047R	p.R108H	Missense_Mutation	Missense_Mutation	0.317829	0.207921
PIK3CA	TCGA-C8-A131-01	p.R108H	p.H1047R	Missense_Mutation	Missense_Mutation	0.207921	0.317829
PIK3CA	GENIE-CRUK-MB0345-primary	p.H1047R	p.R108H	Missense_Mutation	Missense_Mutation	0.24375	0.172414
PIK3CA	GENIE-CRUK-MB0345-primary	p.R108H	p.H1047R	Missense_Mutation	Missense_Mutation	0.172414	0.24375
PIK3CA	GENIE-DFCI-011132-11355	p.H1047R	p.R108C	Missense_Mutation	Missense_Mutation	0.257862	0.174684
PIK3CA	GENIE-DFCI-011132-11355	p.R108C	p.H1047R	Missense_Mutation	Missense_Mutation	0.174684	0.257862
PIK3CA	GENIE-CRUK-MB0504-primary	p.H1047R	p.R108H	Missense_Mutation	Missense_Mutation	0.152047	0.133333
PIK3CA	GENIE-CRUK-MB0504-primary	p.R108H	p.H1047R	Missense_Mutation	Missense_Mutation	0.133333	0.152047
PIK3CA	GENIE-DFCI-007120-4460	p.H1047R	p.R108C	Missense_Mutation	Missense_Mutation	0.222798	0.237374
PIK3CA	GENIE-DFCI-007120-4460	p.R108C	p.H1047R	Missense_Mutation	Missense_Mutation	0.237374	0.222798
PIK3CA	GENIE-CRUK-MB5412-primary	p.H1047R	p.R108H	Missense_Mutation	Missense_Mutation	0.281915	0.130682
PIK3CA	GENIE-CRUK-MB5412-primary	p.R108H	p.H1047R	Missense_Mutation	Missense_Mutation	0.130682	0.281915
PIK3CA	GENIE-CRUK-MB5425-primary	p.H1047R	p.R108H	Missense_Mutation	Missense_Mutation	0.259259	0.298701
PIK3CA	GENIE-CRUK-MB5425-primary	p.R108H	p.H1047R	Missense_Mutation	Missense_Mutation	0.298701	0.259259
PIK3CA	GENIE-CRUK-MTST0327-primary	p.H1047R	p.R108H	Missense_Mutation	Missense_Mutation	0.2	0.16129
PIK3CA	GENIE-CRUK-MTST0327-primary	p.R108H	p.H1047R	Missense_Mutation	Missense_Mutation	0.16129	0.2
PIK3CA	GENIE-UHN-349650-ARC1	p.H1047R	p.R108H	Missense_Mutation	Missense_Mutation	0.399946	0.542623
PIK3CA	GENIE-UHN-349650-ARC1	p.R108H	p.H1047R	Missense_Mutation	Missense_Mutation	0.542623	0.399946
PIK3CA	GENIE-DFCI-003454-1567	p.H1047R	p.R108H	Missense_Mutation	Missense_Mutation	0.451429	0.398693
PIK3CA	GENIE-DFCI-003454-1567	p.R108H	p.H1047R	Missense_Mutation	Missense_Mutation	0.398693	0.451429
PIK3CA	GENIE-MSK-P-0019808-T01-IM6	p.H1047R	p.R108H	Missense_Mutation	Missense_Mutation	0.33665	0.292892
PIK3CA	GENIE-MSK-P-0019808-T01-IM6	p.R108H	p.H1047R	Missense_Mutation	Missense_Mutation	0.292892	0.33665
PIK3CA	GENIE-MSK-P-0024756-T01-IM6	p.H1047R	p.R108H	Missense_Mutation	Missense_Mutation	0.336013	0.365591
PIK3CA	GENIE-MSK-P-0024756-T01-IM6	p.R108H	p.H1047R	Missense_Mutation	Missense_Mutation	0.365591	0.336013
PIK3CA	TCGA-A2-A0CP-01	p.H1047R	p.E726K	Missense_Mutation	Missense_Mutation	0.319149	0.176991
PIK3CA	TCGA-A2-A0CP-01	p.E726K	p.H1047R	Missense_Mutation	Missense_Mutation	0.176991	0.319149
PIK3CA	GENIE-CRUK-MB0101-primary	p.H1047L	p.E726K	Missense_Mutation	Missense_Mutation	0.149038	0.140741
PIK3CA	GENIE-CRUK-MB0101-primary	p.E726K	p.H1047L	Missense_Mutation	Missense_Mutation	0.140741	0.149038
PIK3CA	GENIE-CRUK-MB6006-primary	p.H1047R	p.E726K	Missense_Mutation	Missense_Mutation	0.426316	0.5
PIK3CA	GENIE-CRUK-MB6006-primary	p.E726K	p.H1047R	Missense_Mutation	Missense_Mutation	0.5	0.426316
PIK3CA	TCGA-AH-6903-01	p.H1047R	p.E726K	Missense_Mutation	Missense_Mutation	0.231884	0.23348
PIK3CA	TCGA-AH-6903-01	p.E726K	p.H1047R	Missense_Mutation	Missense_Mutation	0.23348	0.231884
PIK3CA	GENIE-CRUK-MB0306-primary	p.H1047R	p.E726K	Missense_Mutation	Missense_Mutation	0.225806	0.22549
PIK3CA	GENIE-CRUK-MB0306-primary	p.E726K	p.H1047R	Missense_Mutation	Missense_Mutation	0.22549	0.225806
PIK3CA	GENIE-MSK-P-0002945-T01-IM3	p.H1047Y	p.E726K	Missense_Mutation	Missense_Mutation	0.542747	0.483709
PIK3CA	GENIE-MSK-P-0002945-T01-IM3	p.E726K	p.H1047Y	Missense_Mutation	Missense_Mutation	0.483709	0.542747
PIK3CA	GENIE-MSK-P-0010703-T02-IM6	p.H1047L	p.E726K	Missense_Mutation	Missense_Mutation	0.206897	0.178862
PIK3CA	GENIE-MSK-P-0010703-T02-IM6	p.E726K	p.H1047L	Missense_Mutation	Missense_Mutation	0.178862	0.206897
PIK3CA	GENIE-VICC-896602-unk-1	p.H1047R	p.E726K	Missense_Mutation	Missense_Mutation	0.210155	0.190231
PIK3CA	GENIE-VICC-896602-unk-1	p.E726K	p.H1047R	Missense_Mutation	Missense_Mutation	0.190231	0.210155
PIK3CA	GENIE-CRUK-MB6007-primary	p.H1047R	p.E726K	Missense_Mutation	Missense_Mutation	0.594203	0.608911
PIK3CA	GENIE-CRUK-MB6007-primary	p.E726K	p.H1047R	Missense_Mutation	Missense_Mutation	0.608911	0.594203
PIK3CA	GENIE-DFCI-009401-9718	p.H1047R	p.E726K	Missense_Mutation	Missense_Mutation	0.535047	0.170543
PIK3CA	GENIE-DFCI-009401-9718	p.E726K	p.H1047R	Missense_Mutation	Missense_Mutation	0.170543	0.535047
PIK3CA	GENIE-DFCI-111061-526531	p.H1047R	p.E726K	Missense_Mutation	Missense_Mutation	0.669421	0.690428
PIK3CA	GENIE-DFCI-111061-526531	p.E726K	p.H1047R	Missense_Mutation	Missense_Mutation	0.690428	0.669421
PIK3CA	TCGA-E2-A10F-01	p.H1047R	p.E726K	Missense_Mutation	Missense_Mutation	0.251908	0.207143
PIK3CA	TCGA-E2-A10F-01	p.E726K	p.H1047R	Missense_Mutation	Missense_Mutation	0.207143	0.251908
PIK3CA	GENIE-MSK-P-0000381-T01-IM3	p.H1047R	p.E726K	Missense_Mutation	Missense_Mutation	0.18238	0.191571
PIK3CA	GENIE-MSK-P-0000381-T01-IM3	p.E726K	p.H1047R	Missense_Mutation	Missense_Mutation	0.191571	0.18238
PIK3CA	GENIE-MSK-P-0019458-T02-IM6	p.H1047R	p.E726K	Missense_Mutation	Missense_Mutation	0.410016	0.319343
PIK3CA	GENIE-MSK-P-0019458-T02-IM6	p.E726K	p.H1047R	Missense_Mutation	Missense_Mutation	0.319343	0.410016
PIK3CA	TCGA-BH-A0W7-01	p.H1047R	p.E726K	Missense_Mutation	Missense_Mutation	0.255682	0.216931
PIK3CA	TCGA-BH-A0W7-01	p.E726K	p.H1047R	Missense_Mutation	Missense_Mutation	0.216931	0.255682
PIK3CA	GENIE-DFCI-036842-130244	p.H1047R	p.E726K	Missense_Mutation	Missense_Mutation	0.376068	0.180328
PIK3CA	GENIE-DFCI-036842-130244	p.E726K	p.H1047R	Missense_Mutation	Missense_Mutation	0.180328	0.376068
PIK3CA	GENIE-CRUK-MB4843-primary	p.H1047R	p.E726K	Missense_Mutation	Missense_Mutation	0.198068	0.152381
PIK3CA	GENIE-CRUK-MB4843-primary	p.E726K	p.H1047R	Missense_Mutation	Missense_Mutation	0.152381	0.198068
PIK3CA	GENIE-CRUK-MB4961-primary	p.H1047R	p.E726K	Missense_Mutation	Missense_Mutation	0.252336	0.260417
PIK3CA	GENIE-CRUK-MB4961-primary	p.E726K	p.H1047R	Missense_Mutation	Missense_Mutation	0.260417	0.252336
PIK3CA	GENIE-MSK-P-0006787-T01-IM5	p.H1047R	p.E726K	Missense_Mutation	Missense_Mutation	0.381786	0.411765
PIK3CA	GENIE-MSK-P-0006787-T01-IM5	p.E726K	p.H1047R	Missense_Mutation	Missense_Mutation	0.411765	0.381786
PIK3CA	GENIE-MSK-P-0021129-T01-IM6	p.H1047R	p.E726K	Missense_Mutation	Missense_Mutation	0.309645	0.311203
PIK3CA	GENIE-MSK-P-0021129-T01-IM6	p.E726K	p.H1047R	Missense_Mutation	Missense_Mutation	0.311203	0.309645
PIK3CA	GENIE-DFCI-001210-3130	p.H1047R	p.E726K	Missense_Mutation	Missense_Mutation	0.384615	0.368932
PIK3CA	GENIE-DFCI-001210-3130	p.E726K	p.H1047R	Missense_Mutation	Missense_Mutation	0.368932	0.384615
PIK3CA	TCGA-A1-A0SI-01	p.H1047R	p.E726K	Missense_Mutation	Missense_Mutation	0.392157	0.413043
PIK3CA	TCGA-A1-A0SI-01	p.E726K	p.H1047R	Missense_Mutation	Missense_Mutation	0.413043	0.392157
PIK3CA	TCGA-DM-A28A-01	p.H1047Y	p.V344G	Missense_Mutation	Missense_Mutation	0.506849	0.333333
PIK3CA	TCGA-DM-A28A-01	p.V344G	p.H1047Y	Missense_Mutation	Missense_Mutation	0.333333	0.506849
PIK3CA	TCGA-B5-A11Y-01	p.H1047Q	p.V344M	Missense_Mutation	Missense_Mutation	0.344828	0.297297
PIK3CA	TCGA-B5-A11Y-01	p.V344M	p.H1047Q	Missense_Mutation	Missense_Mutation	0.297297	0.344828
PIK3CA	GENIE-DFCI-002055-8546	p.H1047R	p.V344M	Missense_Mutation	Missense_Mutation	0.147638	0.183391
PIK3CA	GENIE-DFCI-002055-8546	p.V344M	p.H1047R	Missense_Mutation	Missense_Mutation	0.183391	0.147638
PIK3CA	GENIE-MSK-P-0006269-T01-IM5	p.H1047Y	p.V344M	Missense_Mutation	Missense_Mutation	0.212121	0.211704
PIK3CA	GENIE-MSK-P-0006269-T01-IM5	p.V344M	p.H1047Y	Missense_Mutation	Missense_Mutation	0.211704	0.212121
PIK3CA	GENIE-WAKE-F1219-01	p.H1047Y	p.V344M	Missense_Mutation	Missense_Mutation	0.189819	0.189904
PIK3CA	GENIE-WAKE-F1219-01	p.V344M	p.H1047Y	Missense_Mutation	Missense_Mutation	0.189904	0.189819
PIK3CA	GENIE-MSK-P-0001289-T01-IM3	p.H1047R	p.V344G	Missense_Mutation	Missense_Mutation	0.477143	0.437262
PIK3CA	GENIE-MSK-P-0001289-T01-IM3	p.V344G	p.H1047R	Missense_Mutation	Missense_Mutation	0.437262	0.477143
PIK3CA	TCGA-D8-A1JS-01	p.H1047R	p.V344M	Missense_Mutation	Missense_Mutation	0.532258	0.5
PIK3CA	TCGA-D8-A1JS-01	p.V344M	p.H1047R	Missense_Mutation	Missense_Mutation	0.5	0.532258
PIK3CA	TCGA-AA-3675-01	p.H1047Y	p.V344G	Missense_Mutation	Missense_Mutation	0.346667	0.326923
PIK3CA	TCGA-AA-3675-01	p.V344G	p.H1047Y	Missense_Mutation	Missense_Mutation	0.326923	0.346667
PIK3CA	GENIE-DFCI-006425-5013	p.H1047R	p.V344G	Missense_Mutation	Missense_Mutation	0.425121	0.23741
PIK3CA	GENIE-DFCI-006425-5013	p.V344G	p.H1047R	Missense_Mutation	Missense_Mutation	0.23741	0.425121
PIK3CA	GENIE-MDA-6324-17420	p.H1047R	p.V344G	Missense_Mutation	Missense_Mutation	0.267531	0.292912
PIK3CA	GENIE-MDA-6324-17420	p.V344G	p.H1047R	Missense_Mutation	Missense_Mutation	0.292912	0.267531
PIK3CA	GENIE-MSK-P-0021148-T01-IM6	p.H1047R	p.V344M	Missense_Mutation	Missense_Mutation	0.286667	0.188406
PIK3CA	GENIE-MSK-P-0021148-T01-IM6	p.V344M	p.H1047R	Missense_Mutation	Missense_Mutation	0.188406	0.286667
PIK3CA	TCGA-AX-A1C5-01	p.H1047Y	p.V344M	Missense_Mutation	Missense_Mutation	0.36	0.394737
PIK3CA	TCGA-AX-A1C5-01	p.V344M	p.H1047Y	Missense_Mutation	Missense_Mutation	0.394737	0.36
PIK3CA	GENIE-MSK-P-0031271-T01-IM6	p.H1047R	p.V344M	Missense_Mutation	Missense_Mutation	0.331395	0.301038
PIK3CA	GENIE-MSK-P-0031271-T01-IM6	p.V344M	p.H1047R	Missense_Mutation	Missense_Mutation	0.301038	0.331395
PIK3CA	GENIE-DFCI-011397-10952	p.H1047R	p.P539R	Missense_Mutation	Missense_Mutation	0.1571	0.212575
PIK3CA	GENIE-DFCI-011397-10952	p.P539R	p.H1047R	Missense_Mutation	Missense_Mutation	0.212575	0.1571
PIK3CA	GENIE-DFCI-005424-2591	p.H1047R	p.P539R	Missense_Mutation	Missense_Mutation	0.389831	0.480392
PIK3CA	GENIE-DFCI-005424-2591	p.P539R	p.H1047R	Missense_Mutation	Missense_Mutation	0.480392	0.389831
PIK3CA	GENIE-MSK-P-0016686-T01-IM6	p.H1047R	p.P539R	Missense_Mutation	Missense_Mutation	0.240489	0.236264
PIK3CA	GENIE-MSK-P-0016686-T01-IM6	p.P539R	p.H1047R	Missense_Mutation	Missense_Mutation	0.236264	0.240489
PIK3CA	GENIE-MSK-P-0010043-T01-IM5	p.H1047R	p.P539R	Missense_Mutation	Missense_Mutation	0.214489	0.234043
PIK3CA	GENIE-MSK-P-0010043-T01-IM5	p.P539R	p.H1047R	Missense_Mutation	Missense_Mutation	0.234043	0.214489
PIK3CA	GENIE-MSK-P-0027476-T01-IM6	p.H1047R	p.P539R	Missense_Mutation	Missense_Mutation	0.178899	0.140097
PIK3CA	GENIE-MSK-P-0027476-T01-IM6	p.P539R	p.H1047R	Missense_Mutation	Missense_Mutation	0.140097	0.178899
PIK3CA	TCGA-BK-A56F-01	p.H1047R	p.P539R	Missense_Mutation	Missense_Mutation	0.357143	0.230769
PIK3CA	TCGA-BK-A56F-01	p.P539R	p.H1047R	Missense_Mutation	Missense_Mutation	0.230769	0.357143
PIK3CA	TCGA-B6-A0RO-01	p.H1047R	p.P539R	Missense_Mutation	Missense_Mutation	0.289157	0.426036
PIK3CA	TCGA-B6-A0RO-01	p.P539R	p.H1047R	Missense_Mutation	Missense_Mutation	0.426036	0.289157
PIK3CA	GENIE-DFCI-010531-10542	p.H1047R	p.E365K	Missense_Mutation	Missense_Mutation	0.580902	0.588652
PIK3CA	GENIE-DFCI-010531-10542	p.E365K	p.H1047R	Missense_Mutation	Missense_Mutation	0.588652	0.580902
PIK3CA	GENIE-DFCI-006483-4079	p.H1047R	p.E365K	Missense_Mutation	Missense_Mutation	0.32287	0.213235
PIK3CA	GENIE-DFCI-006483-4079	p.E365K	p.H1047R	Missense_Mutation	Missense_Mutation	0.213235	0.32287
PIK3CA	GENIE-CRUK-MB5482-primary	p.H1047R	p.E365K	Missense_Mutation	Missense_Mutation	0.1875	0.154362
PIK3CA	GENIE-CRUK-MB5482-primary	p.E365K	p.H1047R	Missense_Mutation	Missense_Mutation	0.154362	0.1875
PIK3CA	GENIE-VICC-552975-unk-1	p.H1047R	p.E365K	Missense_Mutation	Missense_Mutation	0.369984	0.340547
PIK3CA	GENIE-VICC-552975-unk-1	p.E365K	p.H1047R	Missense_Mutation	Missense_Mutation	0.340547	0.369984
PIK3CA	TCGA-BH-A202-01	p.H1047R	p.E365V	Missense_Mutation	Missense_Mutation	0.247863	0.273381
PIK3CA	TCGA-BH-A202-01	p.E365V	p.H1047R	Missense_Mutation	Missense_Mutation	0.273381	0.247863
PIK3CA	GENIE-MSK-P-0031236-T01-IM6	p.H1047R	p.E365K	Missense_Mutation	Missense_Mutation	0.489324	0.34858
PIK3CA	GENIE-MSK-P-0031236-T01-IM6	p.E365K	p.H1047R	Missense_Mutation	Missense_Mutation	0.34858	0.489324
PIK3CA	GENIE-VICC-192314-unk-1	p.H1047R	p.E365K	Missense_Mutation	Missense_Mutation	0.149306	0.137628
PIK3CA	GENIE-VICC-192314-unk-1	p.E365K	p.H1047R	Missense_Mutation	Missense_Mutation	0.137628	0.149306
PIK3CA	GENIE-MSK-P-0002124-T01-IM3	p.H1047R	p.E365K	Missense_Mutation	Missense_Mutation	0.402427	0.416162
PIK3CA	GENIE-MSK-P-0002124-T01-IM3	p.E365K	p.H1047R	Missense_Mutation	Missense_Mutation	0.416162	0.402427
PIK3CA	GENIE-VICC-768604-unk-1	p.H1047R	p.H1048R	Missense_Mutation	Missense_Mutation	0.18019	0.180105
PIK3CA	GENIE-VICC-768604-unk-1	p.H1048R	p.H1047R	Missense_Mutation	Missense_Mutation	0.180105	0.18019
PIK3CA	GENIE-CRUK-MB6164-primary	p.H1047R	p.H1048R	Missense_Mutation	Missense_Mutation	0.239234	0.255
PIK3CA	GENIE-CRUK-MB6164-primary	p.H1048R	p.H1047R	Missense_Mutation	Missense_Mutation	0.255	0.239234
PIK3CA	GENIE-CRUK-MB0554-primary	p.H1047R	p.H1048R	Missense_Mutation	Missense_Mutation	0.317073	0.325
PIK3CA	GENIE-CRUK-MB0554-primary	p.H1048R	p.H1047R	Missense_Mutation	Missense_Mutation	0.325	0.317073
PIK3CA	GENIE-CRUK-MB0356-primary	p.H1047R	p.H1048R	Missense_Mutation	Missense_Mutation	0.254438	0.26875
PIK3CA	GENIE-CRUK-MB0356-primary	p.H1048R	p.H1047R	Missense_Mutation	Missense_Mutation	0.26875	0.254438
PIK3CA	GENIE-DFCI-007171-5833	p.H1047R	p.H1048R	Missense_Mutation	Missense_Mutation	0.224599	0.227027
PIK3CA	GENIE-DFCI-007171-5833	p.H1048R	p.H1047R	Missense_Mutation	Missense_Mutation	0.227027	0.224599
PIK3CA	GENIE-DFCI-006697-2804	p.H1047R	p.N107T	Missense_Mutation	Missense_Mutation	0.321429	0.273224
PIK3CA	GENIE-DFCI-006697-2804	p.N107T	p.H1047R	Missense_Mutation	Missense_Mutation	0.273224	0.321429
PIK3CA	GENIE-MSK-P-0002667-T01-IM3	p.H1047R	p.N107I	Missense_Mutation	Missense_Mutation	0.403727	0.340426
PIK3CA	GENIE-MSK-P-0002667-T01-IM3	p.N107I	p.H1047R	Missense_Mutation	Missense_Mutation	0.340426	0.403727
PIK3CA	GENIE-MSK-P-0018891-T01-IM6	p.H1047R	p.N107Y	Missense_Mutation	Missense_Mutation	0.336257	0.265237
PIK3CA	GENIE-MSK-P-0018891-T01-IM6	p.N107Y	p.H1047R	Missense_Mutation	Missense_Mutation	0.265237	0.336257
PIK3CA	GENIE-SCI-5208667662-U02992286_R2	p.H1047R	p.N107I	Missense_Mutation	Missense_Mutation	0.36535	0.370984
PIK3CA	GENIE-SCI-5208667662-U02992286_R2	p.N107I	p.H1047R	Missense_Mutation	Missense_Mutation	0.370984	0.36535
PIK3CA	GENIE-MSK-P-0024285-T01-IM6	p.E545K	p.E726K	Missense_Mutation	Missense_Mutation	0.368421	0.339192
PIK3CA	GENIE-MSK-P-0024285-T01-IM6	p.E726K	p.E545K	Missense_Mutation	Missense_Mutation	0.339192	0.368421
PIK3CA	GENIE-MSK-P-0011305-T01-IM5	p.E545K	p.E726K	Missense_Mutation	Missense_Mutation	0.184549	0.141026
PIK3CA	GENIE-MSK-P-0011305-T01-IM5	p.E726K	p.E545K	Missense_Mutation	Missense_Mutation	0.141026	0.184549
PIK3CA	GENIE-MSK-P-0005242-T02-IM6	p.E545K	p.E726K	Missense_Mutation	Missense_Mutation	0.83237	0.696721
PIK3CA	GENIE-MSK-P-0005242-T02-IM6	p.E726K	p.E545K	Missense_Mutation	Missense_Mutation	0.696721	0.83237
PIK3CA	GENIE-CRUK-MB7268-primary	p.E545K	p.E726K	Missense_Mutation	Missense_Mutation	0.208333	0.179487
PIK3CA	GENIE-CRUK-MB7268-primary	p.E726K	p.E545K	Missense_Mutation	Missense_Mutation	0.179487	0.208333
PIK3CA	GENIE-PHS-f0a6b0c5-focus-v1	p.E545K	p.E726K	Missense_Mutation	Missense_Mutation	0.608617	0.62106
PIK3CA	GENIE-PHS-f0a6b0c5-focus-v1	p.E726K	p.E545K	Missense_Mutation	Missense_Mutation	0.62106	0.608617
PIK3CA	GENIE-CRUK-MB0463-primary	p.E545K	p.E726K	Missense_Mutation	Missense_Mutation	0.168539	0.26
PIK3CA	GENIE-CRUK-MB0463-primary	p.E726K	p.E545K	Missense_Mutation	Missense_Mutation	0.26	0.168539
PIK3CA	GENIE-WAKE-F1182-01	p.E545K	p.E726K	Missense_Mutation	Missense_Mutation	0.399734	0.13967
PIK3CA	GENIE-WAKE-F1182-01	p.E726K	p.E545K	Missense_Mutation	Missense_Mutation	0.13967	0.399734
PIK3CA	GENIE-CRUK-MB4969-primary	p.E545K	p.E726K	Missense_Mutation	Missense_Mutation	0.406977	0.398148
PIK3CA	GENIE-CRUK-MB4969-primary	p.E726K	p.E545K	Missense_Mutation	Missense_Mutation	0.398148	0.406977
PIK3CA	TCGA-D8-A1JD-01	p.E545K	p.E726K	Missense_Mutation	Missense_Mutation	0.229885	0.277778
PIK3CA	TCGA-D8-A1JD-01	p.E726K	p.E545K	Missense_Mutation	Missense_Mutation	0.277778	0.229885
PIK3CA	GENIE-DFCI-107533-571855	p.E545K	p.E726K	Missense_Mutation	Missense_Mutation	0.365625	0.30102
PIK3CA	GENIE-DFCI-107533-571855	p.E726K	p.E545K	Missense_Mutation	Missense_Mutation	0.30102	0.365625
PIK3CA	GENIE-DFCI-008037-6376	p.E545K	p.E726K	Missense_Mutation	Missense_Mutation	0.186567	0.128205
PIK3CA	GENIE-DFCI-008037-6376	p.E726K	p.E545K	Missense_Mutation	Missense_Mutation	0.128205	0.186567
PIK3CA	GENIE-DFCI-003428-8360	p.E545K	p.E726K	Missense_Mutation	Missense_Mutation	0.171598	0.13079
PIK3CA	GENIE-DFCI-003428-8360	p.E726K	p.E545K	Missense_Mutation	Missense_Mutation	0.13079	0.171598
PIK3CA	TCGA-C5-A1MK-01	p.E545K	p.E726K	Missense_Mutation	Missense_Mutation	0.232143	0.142857
PIK3CA	TCGA-C5-A1MK-01	p.E726K	p.E545K	Missense_Mutation	Missense_Mutation	0.142857	0.232143
PIK3CA	GENIE-CRUK-MB5623-primary	p.E545K	p.E726K	Missense_Mutation	Missense_Mutation	0.237762	0.28022
PIK3CA	GENIE-CRUK-MB5623-primary	p.E726K	p.E545K	Missense_Mutation	Missense_Mutation	0.28022	0.237762
PIK3CA	GENIE-CRUK-MTST0340-primary	p.E545A	p.E726K	Missense_Mutation	Missense_Mutation	0.285714	0.37931
PIK3CA	GENIE-CRUK-MTST0340-primary	p.E726K	p.E545A	Missense_Mutation	Missense_Mutation	0.37931	0.285714
PIK3CA	TCGA-EW-A1J5-01	p.E545K	p.E726K	Missense_Mutation	Missense_Mutation	0.314286	0.316667
PIK3CA	TCGA-EW-A1J5-01	p.E726K	p.E545K	Missense_Mutation	Missense_Mutation	0.316667	0.314286
PIK3CA	GENIE-VICC-585699-unk-1	p.E545K	p.E726K	Missense_Mutation	Missense_Mutation	0.319648	0.354839
PIK3CA	GENIE-VICC-585699-unk-1	p.E726K	p.E545K	Missense_Mutation	Missense_Mutation	0.354839	0.319648
PIK3CA	GENIE-SCI-9743847662-U1239854W9	p.E545K	p.E726K	Missense_Mutation	Missense_Mutation	0.327935	0.270178
PIK3CA	GENIE-SCI-9743847662-U1239854W9	p.E726K	p.E545K	Missense_Mutation	Missense_Mutation	0.270178	0.327935
PIK3CA	TCGA-C5-A1MH-01	p.E545K	p.E726K	Missense_Mutation	Missense_Mutation	0.209677	0.132075
PIK3CA	TCGA-C5-A1MH-01	p.E726K	p.E545K	Missense_Mutation	Missense_Mutation	0.132075	0.209677
PIK3CA	GENIE-CRUK-MTST0396-primary	p.E545K	p.E726K	Missense_Mutation	Missense_Mutation	0.228188	0.216
PIK3CA	GENIE-CRUK-MTST0396-primary	p.E726K	p.E545K	Missense_Mutation	Missense_Mutation	0.216	0.228188
PIK3CA	TCGA-EK-A2RN-01	p.E545K	p.E726K	Missense_Mutation	Missense_Mutation	0.518519	0.477273
PIK3CA	TCGA-EK-A2RN-01	p.E726K	p.E545K	Missense_Mutation	Missense_Mutation	0.477273	0.518519
PIK3CA	TCGA-BH-A0DV-01	p.E545K	p.E726K	Missense_Mutation	Missense_Mutation	0.1875	0.125786
PIK3CA	TCGA-BH-A0DV-01	p.E726K	p.E545K	Missense_Mutation	Missense_Mutation	0.125786	0.1875
PIK3CA	GENIE-DFCI-000552-5069	p.R108H	p.R88Q	Missense_Mutation	Missense_Mutation	0.322388	0.31746
PIK3CA	GENIE-DFCI-000552-5069	p.R88Q	p.R108H	Missense_Mutation	Missense_Mutation	0.31746	0.322388
PIK3CA	TCGA-ND-A4WC-01	p.R108H	p.R88Q	Missense_Mutation	Missense_Mutation	0.3125	0.38961
PIK3CA	TCGA-ND-A4WC-01	p.R88Q	p.R108H	Missense_Mutation	Missense_Mutation	0.38961	0.3125
PIK3CA	GENIE-MSK-P-0020689-T01-IM6	p.R108H	p.R88Q	Missense_Mutation	Missense_Mutation	0.362595	0.369146
PIK3CA	GENIE-MSK-P-0020689-T01-IM6	p.R88Q	p.R108H	Missense_Mutation	Missense_Mutation	0.369146	0.362595
PIK3CA	GENIE-DFCI-005542-3694	p.R108H	p.R88Q	Missense_Mutation	Missense_Mutation	0.28655	0.278846
PIK3CA	GENIE-DFCI-005542-3694	p.R88Q	p.R108H	Missense_Mutation	Missense_Mutation	0.278846	0.28655
PIK3CA	GENIE-NKI-BLPY-SF7V	p.R108H	p.R88Q	Missense_Mutation	Missense_Mutation	0.875825	0.599838
PIK3CA	GENIE-NKI-BLPY-SF7V	p.R88Q	p.R108H	Missense_Mutation	Missense_Mutation	0.599838	0.875825
PIK3CA	TCGA-12-5301-01	p.R108H	p.R88Q	Missense_Mutation	Missense_Mutation	0.40625	0.431111
PIK3CA	TCGA-12-5301-01	p.R88Q	p.R108H	Missense_Mutation	Missense_Mutation	0.431111	0.40625
PIK3CA	GENIE-WAKE-C1031-01	p.R108H	p.R88Q	Missense_Mutation	Missense_Mutation	0.239896	0.259425
PIK3CA	GENIE-WAKE-C1031-01	p.R88Q	p.R108H	Missense_Mutation	Missense_Mutation	0.259425	0.239896
PIK3CA	GENIE-DFCI-006358-4498	p.R108H	p.R88Q	Missense_Mutation	Missense_Mutation	0.158621	0.178082
PIK3CA	GENIE-DFCI-006358-4498	p.R88Q	p.R108H	Missense_Mutation	Missense_Mutation	0.178082	0.158621
PIK3CA	TCGA-CM-6162-01	p.R108H	p.R88Q	Missense_Mutation	Missense_Mutation	0.215686	0.179487
PIK3CA	TCGA-CM-6162-01	p.R88Q	p.R108H	Missense_Mutation	Missense_Mutation	0.179487	0.215686
PIK3CA	GENIE-MSK-P-0019659-T01-IM6	p.R108S	p.R88Q	Missense_Mutation	Missense_Mutation	0.5209	0.513529
PIK3CA	GENIE-MSK-P-0019659-T01-IM6	p.R88Q	p.R108S	Missense_Mutation	Missense_Mutation	0.513529	0.5209
PIK3CA	GENIE-DFCI-009253-7131	p.R108H	p.R88Q	Missense_Mutation	Missense_Mutation	0.283465	0.326316
PIK3CA	GENIE-DFCI-009253-7131	p.R88Q	p.R108H	Missense_Mutation	Missense_Mutation	0.326316	0.283465
PIK3CA	TCGA-EY-A2OM-01	p.R108H	p.R88Q	Missense_Mutation	Missense_Mutation	0.419355	0.34375
PIK3CA	TCGA-EY-A2OM-01	p.R88Q	p.R108H	Missense_Mutation	Missense_Mutation	0.34375	0.419355
PIK3CA	TCGA-AP-A0LD-01	p.R108H	p.R38H	Missense_Mutation	Missense_Mutation	0.502994	0.466258
PIK3CA	TCGA-AP-A0LD-01	p.R38H	p.R108H	Missense_Mutation	Missense_Mutation	0.466258	0.502994
PIK3CA	GENIE-MSK-P-0021777-T01-IM6	p.R108H	p.R38C	Missense_Mutation	Missense_Mutation	0.136499	0.186949
PIK3CA	GENIE-MSK-P-0021777-T01-IM6	p.R38C	p.R108H	Missense_Mutation	Missense_Mutation	0.186949	0.136499
PIK3CA	TCGA-BS-A0TC-01	p.R108H	p.R38C	Missense_Mutation	Missense_Mutation	0.41573	0.391304
PIK3CA	TCGA-BS-A0TC-01	p.R38C	p.R108H	Missense_Mutation	Missense_Mutation	0.391304	0.41573
PIK3CA	TCGA-EO-A22X-01	p.R88Q	p.R357Q	Missense_Mutation	Missense_Mutation	0.272727	0.361702
PIK3CA	TCGA-EO-A22X-01	p.R357Q	p.R88Q	Missense_Mutation	Missense_Mutation	0.361702	0.272727
PIK3CA	GENIE-DFCI-111544-805358	p.R88Q	p.R357Q	Missense_Mutation	Missense_Mutation	0.400697	0.289617
PIK3CA	GENIE-DFCI-111544-805358	p.R357Q	p.R88Q	Missense_Mutation	Missense_Mutation	0.289617	0.400697
PIK3CA	GENIE-DFCI-110181-757261	p.R88Q	p.R357Q	Missense_Mutation	Missense_Mutation	0.301205	0.298039
PIK3CA	GENIE-DFCI-110181-757261	p.R357Q	p.R88Q	Missense_Mutation	Missense_Mutation	0.298039	0.301205
PIK3CA	GENIE-MSK-P-0025648-T01-IM6	p.R88Q	p.R357Q	Missense_Mutation	Missense_Mutation	0.151015	0.19619
PIK3CA	GENIE-MSK-P-0025648-T01-IM6	p.R357Q	p.R88Q	Missense_Mutation	Missense_Mutation	0.19619	0.151015
PIK3CA	GENIE-MSK-P-0015626-T01-IM6	p.R88Q	p.R357Q	Missense_Mutation	Missense_Mutation	0.314427	0.324451
PIK3CA	GENIE-MSK-P-0015626-T01-IM6	p.R357Q	p.R88Q	Missense_Mutation	Missense_Mutation	0.324451	0.314427
PIK3CA	GENIE-DFCI-089217-282277	p.R88Q	p.R357Q	Missense_Mutation	Missense_Mutation	0.319328	0.300912
PIK3CA	GENIE-DFCI-089217-282277	p.R357Q	p.R88Q	Missense_Mutation	Missense_Mutation	0.300912	0.319328
PIK3CA	GENIE-MSK-P-0019658-T01-IM6	p.R88Q	p.R357Q	Missense_Mutation	Missense_Mutation	0.162281	0.147222
PIK3CA	GENIE-MSK-P-0019658-T01-IM6	p.R357Q	p.R88Q	Missense_Mutation	Missense_Mutation	0.147222	0.162281
PIK3CA	GENIE-JHU-00109-00332	p.R88Q	p.M1043I	Missense_Mutation	Missense_Mutation	0.336302	0.315689
PIK3CA	GENIE-JHU-00109-00332	p.M1043I	p.R88Q	Missense_Mutation	Missense_Mutation	0.315689	0.336302
PIK3CA	TCGA-AA-3977-01	p.R88Q	p.M1043I	Missense_Mutation	Missense_Mutation	0.454545	0.358974
PIK3CA	TCGA-AA-3977-01	p.M1043I	p.R88Q	Missense_Mutation	Missense_Mutation	0.358974	0.454545
PIK3CA	TCGA-D7-5577-01	p.R88Q	p.M1043I	Missense_Mutation	Missense_Mutation	0.331897	0.64539
PIK3CA	TCGA-D7-5577-01	p.M1043I	p.R88Q	Missense_Mutation	Missense_Mutation	0.64539	0.331897
PIK3CA	TCGA-AP-A1E0-01	p.R88Q	p.M1043I	Missense_Mutation	Missense_Mutation	0.354839	0.352941
PIK3CA	TCGA-AP-A1E0-01	p.M1043I	p.R88Q	Missense_Mutation	Missense_Mutation	0.352941	0.354839
PIK3CA	TCGA-A5-A2K5-01	p.R88Q	p.M1043I	Missense_Mutation	Missense_Mutation	0.418605	0.55
PIK3CA	TCGA-A5-A2K5-01	p.M1043I	p.R88Q	Missense_Mutation	Missense_Mutation	0.55	0.418605
PIK3CA	TCGA-CR-6471-01	p.R88Q	p.M1043V	Missense_Mutation	Missense_Mutation	0.180723	0.233333
PIK3CA	TCGA-CR-6471-01	p.M1043V	p.R88Q	Missense_Mutation	Missense_Mutation	0.233333	0.180723
PIK3CA	TCGA-EY-A1G8-01	p.R88Q	p.M1043I	Missense_Mutation	Missense_Mutation	0.444444	0.411765
PIK3CA	TCGA-EY-A1G8-01	p.M1043I	p.R88Q	Missense_Mutation	Missense_Mutation	0.411765	0.444444
PIK3CA	TCGA-D1-A16Y-01	p.R88Q	p.E81K	Missense_Mutation	Missense_Mutation	0.359375	0.387324
PIK3CA	TCGA-D1-A16Y-01	p.E81K	p.R88Q	Missense_Mutation	Missense_Mutation	0.387324	0.359375
PIK3CA	TCGA-06-5416-01	p.R88Q	p.E81K	Missense_Mutation	Missense_Mutation	0.300654	0.449123
PIK3CA	TCGA-06-5416-01	p.E81K	p.R88Q	Missense_Mutation	Missense_Mutation	0.449123	0.300654
PIK3CA	TCGA-AZ-4315-01	p.R88Q	p.E81*	Missense_Mutation	Nonsense_Mutation	0.260504	0.429825
PIK3CA	TCGA-AZ-4315-01	p.E81*	p.R88Q	Nonsense_Mutation	Missense_Mutation	0.429825	0.260504
PIK3CA	GENIE-JHU-00815-00945	p.R88Q	p.E81K	Missense_Mutation	Missense_Mutation	0.329307	0.326327
PIK3CA	GENIE-JHU-00815-00945	p.E81K	p.R88Q	Missense_Mutation	Missense_Mutation	0.326327	0.329307
PIK3CA	GENIE-JHU-00568-00202	p.R88Q	p.E81A	Missense_Mutation	Missense_Mutation	0.430138	0.410193
PIK3CA	GENIE-JHU-00568-00202	p.E81A	p.R88Q	Missense_Mutation	Missense_Mutation	0.410193	0.430138
PIK3CA	TCGA-B5-A3FA-01	p.R88Q	p.Y1021H	Missense_Mutation	Missense_Mutation	0.455882	0.358974
PIK3CA	TCGA-B5-A3FA-01	p.Y1021H	p.R88Q	Missense_Mutation	Missense_Mutation	0.358974	0.455882
PIK3CA	GENIE-UHN-329164-ARC1	p.R88Q	p.Y1021C	Missense_Mutation	Missense_Mutation	0.376835	0.402271
PIK3CA	GENIE-UHN-329164-ARC1	p.Y1021C	p.R88Q	Missense_Mutation	Missense_Mutation	0.402271	0.376835
PIK3CA	TCGA-AP-A056-01	p.R88Q	p.Y1021C	Missense_Mutation	Missense_Mutation	0.304124	0.278788
PIK3CA	TCGA-AP-A056-01	p.Y1021C	p.R88Q	Missense_Mutation	Missense_Mutation	0.278788	0.304124
PIK3CA	GENIE-MSK-P-0026278-T01-IM6	p.R88Q	p.Y1021C	Missense_Mutation	Missense_Mutation	0.242906	0.285938
PIK3CA	GENIE-MSK-P-0026278-T01-IM6	p.Y1021C	p.R88Q	Missense_Mutation	Missense_Mutation	0.285938	0.242906
PIK3CA	GENIE-MSK-P-0012670-T01-IM5	p.R88Q	p.Y1021C	Missense_Mutation	Missense_Mutation	0.16494	0.279545
PIK3CA	GENIE-MSK-P-0012670-T01-IM5	p.Y1021C	p.R88Q	Missense_Mutation	Missense_Mutation	0.279545	0.16494
PIK3CA	GENIE-DFCI-010259-9638	p.R88Q	p.D350G	Missense_Mutation	Missense_Mutation	0.35084	0.374384
PIK3CA	GENIE-DFCI-010259-9638	p.D350G	p.R88Q	Missense_Mutation	Missense_Mutation	0.374384	0.35084
PIK3CA	TCGA-VQ-A8P2-01	p.R88Q	p.D350N	Missense_Mutation	Missense_Mutation	0.3125	0.291139
PIK3CA	TCGA-VQ-A8P2-01	p.D350N	p.R88Q	Missense_Mutation	Missense_Mutation	0.291139	0.3125
PIK3CA	TCGA-AX-A1CE-01	p.R88Q	p.D350G	Missense_Mutation	Missense_Mutation	0.367647	0.413793
PIK3CA	TCGA-AX-A1CE-01	p.D350G	p.R88Q	Missense_Mutation	Missense_Mutation	0.413793	0.367647
PIK3CA	TCGA-AA-3848-01	p.R88Q	p.D350G	Missense_Mutation	Missense_Mutation	0.452941	0.390244
PIK3CA	TCGA-AA-3848-01	p.D350G	p.R88Q	Missense_Mutation	Missense_Mutation	0.390244	0.452941
PIK3CA	GENIE-MSK-P-0026297-T02-IM6	p.R88Q	p.D350G	Missense_Mutation	Missense_Mutation	0.363636	0.396825
PIK3CA	GENIE-MSK-P-0026297-T02-IM6	p.D350G	p.R88Q	Missense_Mutation	Missense_Mutation	0.396825	0.363636
PIK3CA	GENIE-DFCI-022853-23922	p.R88Q	p.T1025A	Missense_Mutation	Missense_Mutation	0.174873	0.177239
PIK3CA	GENIE-DFCI-022853-23922	p.T1025A	p.R88Q	Missense_Mutation	Missense_Mutation	0.177239	0.174873
PIK3CA	GENIE-DUKE-341-METSSOFTTISSUE	p.R88Q	p.T1025A	Missense_Mutation	Missense_Mutation	0.289737	0.292702
PIK3CA	GENIE-DUKE-341-METSSOFTTISSUE	p.T1025A	p.R88Q	Missense_Mutation	Missense_Mutation	0.292702	0.289737
PIK3CA	GENIE-DFCI-006327-3432	p.R88Q	p.T1025A	Missense_Mutation	Missense_Mutation	0.445946	0.430233
PIK3CA	GENIE-DFCI-006327-3432	p.T1025A	p.R88Q	Missense_Mutation	Missense_Mutation	0.430233	0.445946
PIK3CA	GENIE-DFCI-110181-757261	p.R88Q	p.T1025A	Missense_Mutation	Missense_Mutation	0.301205	0.334081
PIK3CA	GENIE-DFCI-110181-757261	p.T1025A	p.R88Q	Missense_Mutation	Missense_Mutation	0.334081	0.301205
PIK3CA	GENIE-DFCI-091137-332953	p.R88Q	p.T1025A	Missense_Mutation	Missense_Mutation	0.207317	0.223183
PIK3CA	GENIE-DFCI-091137-332953	p.T1025A	p.R88Q	Missense_Mutation	Missense_Mutation	0.223183	0.207317
PIK3CA	TCGA-QF-A5YS-01	p.R88Q	p.T1025A	Missense_Mutation	Missense_Mutation	0.230769	0.212121
PIK3CA	TCGA-QF-A5YS-01	p.T1025A	p.R88Q	Missense_Mutation	Missense_Mutation	0.212121	0.230769
PIK3CA	GENIE-MSK-P-0012113-T01-IM5	p.R88Q	p.T1025A	Missense_Mutation	Missense_Mutation	0.202606	0.16375
PIK3CA	GENIE-MSK-P-0012113-T01-IM5	p.T1025A	p.R88Q	Missense_Mutation	Missense_Mutation	0.16375	0.202606
PIK3CA	TCGA-BG-A0MQ-01	p.R93Q	p.Y1021C	Missense_Mutation	Missense_Mutation	0.458716	0.435484
PIK3CA	TCGA-BG-A0MQ-01	p.Y1021C	p.R93Q	Missense_Mutation	Missense_Mutation	0.435484	0.458716
PIK3CA	GENIE-DFCI-009315-6400	p.R93Q	p.Y1021N	Missense_Mutation	Missense_Mutation	0.227778	0.15
PIK3CA	GENIE-DFCI-009315-6400	p.Y1021N	p.R93Q	Missense_Mutation	Missense_Mutation	0.15	0.227778
PIK3CA	TCGA-HU-A4GQ-01	p.R93W	p.Y1021H	Missense_Mutation	Missense_Mutation	0.256637	0.319444
PIK3CA	TCGA-HU-A4GQ-01	p.Y1021H	p.R93W	Missense_Mutation	Missense_Mutation	0.319444	0.256637
PIK3CA	GENIE-MSK-P-0017995-T01-IM6	p.R93W	p.Y1021H	Missense_Mutation	Missense_Mutation	0.279476	0.247012
PIK3CA	GENIE-MSK-P-0017995-T01-IM6	p.Y1021H	p.R93W	Missense_Mutation	Missense_Mutation	0.247012	0.279476
PIK3CA	GENIE-DFCI-098862-437203	p.R93Q	p.Y1021H	Missense_Mutation	Missense_Mutation	0.179661	0.263514
PIK3CA	GENIE-DFCI-098862-437203	p.Y1021H	p.R93Q	Missense_Mutation	Missense_Mutation	0.263514	0.179661
PIK3CA	GENIE-MSK-P-0019040-T01-IM6	p.R93Q	p.E418K	Missense_Mutation	Missense_Mutation	0.243137	0.266476
PIK3CA	GENIE-MSK-P-0019040-T01-IM6	p.E418K	p.R93Q	Missense_Mutation	Missense_Mutation	0.266476	0.243137
PIK3CA	GENIE-MSK-P-0007836-T01-IM5	p.R93Q	p.E418D	Missense_Mutation	Missense_Mutation	0.178537	0.147059
PIK3CA	GENIE-MSK-P-0007836-T01-IM5	p.E418D	p.R93Q	Missense_Mutation	Missense_Mutation	0.147059	0.178537
PIK3CA	TCGA-AX-A2HD-01	p.R93Q	p.E418K	Missense_Mutation	Missense_Mutation	0.381818	0.454545
PIK3CA	TCGA-AX-A2HD-01	p.E418K	p.R93Q	Missense_Mutation	Missense_Mutation	0.454545	0.381818
PIK3CA	GENIE-MSK-P-0000448-T01-IM3	p.V344M	p.T1025A	Missense_Mutation	Missense_Mutation	0.335655	0.370229
PIK3CA	GENIE-MSK-P-0000448-T01-IM3	p.T1025A	p.V344M	Missense_Mutation	Missense_Mutation	0.370229	0.335655
PIK3CA	GENIE-DFCI-041470-173638	p.V344G	p.T1025A	Missense_Mutation	Missense_Mutation	0.278146	0.251055
PIK3CA	GENIE-DFCI-041470-173638	p.T1025A	p.V344G	Missense_Mutation	Missense_Mutation	0.251055	0.278146
PIK3CA	GENIE-DFCI-091537-332857	p.V344G	p.T1025A	Missense_Mutation	Missense_Mutation	0.162037	0.446072
PIK3CA	GENIE-DFCI-091537-332857	p.T1025A	p.V344G	Missense_Mutation	Missense_Mutation	0.446072	0.162037
PIM1	GENIE-MSK-P-0024207-T01-IH3	p.G83V	p.L184F	Missense_Mutation	Missense_Mutation	0.390244	0.350549
PIM1	GENIE-MSK-P-0024207-T01-IH3	p.L184F	p.G83V	Missense_Mutation	Missense_Mutation	0.350549	0.390244
PIM1	GENIE-DFCI-042300-234524	p.G83D	p.L184F	Missense_Mutation	Missense_Mutation	0.792079	0.764706
PIM1	GENIE-DFCI-042300-234524	p.L184F	p.G83D	Missense_Mutation	Missense_Mutation	0.764706	0.792079
PIM1	GENIE-MSK-P-0005926-T01-IM5	p.G83D	p.L184V	Missense_Mutation	Missense_Mutation	0.39575	0.431507
PIM1	GENIE-MSK-P-0005926-T01-IM5	p.L184V	p.G83D	Missense_Mutation	Missense_Mutation	0.431507	0.39575
PIM1	GENIE-MSK-P-0007354-T01-IM5	p.G83D	p.L184F	Missense_Mutation	Missense_Mutation	0.336343	0.338129
PIM1	GENIE-MSK-P-0007354-T01-IM5	p.L184F	p.G83D	Missense_Mutation	Missense_Mutation	0.338129	0.336343
PIM1	GENIE-DFCI-001284-447	p.S97N	p.G99A	Missense_Mutation	Missense_Mutation	0.309859	0.463576
PIM1	GENIE-DFCI-001284-447	p.G99A	p.S97N	Missense_Mutation	Missense_Mutation	0.463576	0.309859
PIM1	GENIE-MSK-P-0008545-T01-IM5	p.S97R	p.G99A	Missense_Mutation	Missense_Mutation	0.312963	0.3125
PIM1	GENIE-MSK-P-0008545-T01-IM5	p.G99A	p.S97R	Missense_Mutation	Missense_Mutation	0.3125	0.312963
PIM1	GENIE-MSK-P-0017393-T01-IH3	p.S97N	p.G99D	Missense_Mutation	Missense_Mutation	0.471791	0.394172
PIM1	GENIE-MSK-P-0017393-T01-IH3	p.G99D	p.S97N	Missense_Mutation	Missense_Mutation	0.394172	0.471791
PIM1	GENIE-MSK-P-0005926-T01-IM5	p.S97R	p.G99S	Missense_Mutation	Missense_Mutation	0.417096	0.411825
PIM1	GENIE-MSK-P-0005926-T01-IM5	p.G99S	p.S97R	Missense_Mutation	Missense_Mutation	0.411825	0.417096
PIM1	GENIE-MSK-P-0024207-T01-IH3	p.S97R	p.L25V	Missense_Mutation	Missense_Mutation	0.380993	0.698451
PIM1	GENIE-MSK-P-0024207-T01-IH3	p.L25V	p.S97R	Missense_Mutation	Missense_Mutation	0.698451	0.380993
PIM1	GENIE-MSK-P-0017393-T01-IH3	p.S97N	p.L25V	Missense_Mutation	Missense_Mutation	0.471791	0.424431
PIM1	GENIE-MSK-P-0017393-T01-IH3	p.L25V	p.S97N	Missense_Mutation	Missense_Mutation	0.424431	0.471791
PIM1	GENIE-MSK-P-0005926-T01-IM5	p.S97R	p.L25V	Missense_Mutation	Missense_Mutation	0.417096	0.324859
PIM1	GENIE-MSK-P-0005926-T01-IM5	p.L25V	p.S97R	Missense_Mutation	Missense_Mutation	0.324859	0.417096
PIM1	GENIE-MSK-P-0008545-T01-IM5	p.S97R	p.P33S	Missense_Mutation	Missense_Mutation	0.312963	0.30281
PIM1	GENIE-MSK-P-0008545-T01-IM5	p.P33S	p.S97R	Missense_Mutation	Missense_Mutation	0.30281	0.312963
PIM1	GENIE-MSK-P-0024207-T01-IH3	p.S97R	p.P33S	Missense_Mutation	Missense_Mutation	0.380993	0.38361
PIM1	GENIE-MSK-P-0024207-T01-IH3	p.P33S	p.S97R	Missense_Mutation	Missense_Mutation	0.38361	0.380993
PIM1	GENIE-MSK-P-0017393-T01-IH3	p.S97N	p.P33S	Missense_Mutation	Missense_Mutation	0.471791	0.411927
PIM1	GENIE-MSK-P-0017393-T01-IH3	p.P33S	p.S97N	Missense_Mutation	Missense_Mutation	0.411927	0.471791
PIM1	GENIE-DFCI-034139-158549	p.G28D	p.L184F	Missense_Mutation	Missense_Mutation	0.163399	0.237557
PIM1	GENIE-DFCI-034139-158549	p.L184F	p.G28D	Missense_Mutation	Missense_Mutation	0.237557	0.163399
PIM1	GENIE-MSK-P-0024207-T01-IH3	p.G28D	p.L184F	Missense_Mutation	Missense_Mutation	0.354839	0.350549
PIM1	GENIE-MSK-P-0024207-T01-IH3	p.L184F	p.G28D	Missense_Mutation	Missense_Mutation	0.350549	0.354839
PIM1	TCGA-FA-A7DS-01	p.G28D	p.L184F	Missense_Mutation	Missense_Mutation	0.55	0.421875
PIM1	TCGA-FA-A7DS-01	p.L184F	p.G28D	Missense_Mutation	Missense_Mutation	0.421875	0.55
PIM1	GENIE-MSK-P-0007354-T01-IM5	p.G28D	p.L184F	Missense_Mutation	Missense_Mutation	0.307065	0.338129
PIM1	GENIE-MSK-P-0007354-T01-IM5	p.L184F	p.G28D	Missense_Mutation	Missense_Mutation	0.338129	0.307065
PIM1	GENIE-MSK-P-0025939-T01-IH3	p.G28D	p.K24N	Missense_Mutation	Missense_Mutation	0.311663	0.179775
PIM1	GENIE-MSK-P-0025939-T01-IH3	p.K24N	p.G28D	Missense_Mutation	Missense_Mutation	0.179775	0.311663
PIM1	GENIE-MSK-P-0006811-T01-IM5	p.G28A	p.K24N	Missense_Mutation	Missense_Mutation	0.389247	0.405605
PIM1	GENIE-MSK-P-0006811-T01-IM5	p.K24N	p.G28A	Missense_Mutation	Missense_Mutation	0.405605	0.389247
PIM1	GENIE-MSK-P-0017393-T01-IH3	p.G28D	p.K24N	Missense_Mutation	Missense_Mutation	0.425885	0.46476
PIM1	GENIE-MSK-P-0017393-T01-IH3	p.K24N	p.G28D	Missense_Mutation	Missense_Mutation	0.46476	0.425885
PIM1	GENIE-DFCI-034139-158549	p.G28D	p.V96M	Missense_Mutation	Missense_Mutation	0.163399	0.351351
PIM1	GENIE-DFCI-034139-158549	p.V96M	p.G28D	Missense_Mutation	Missense_Mutation	0.351351	0.163399
PIM1	GENIE-MSK-P-0024207-T01-IH3	p.G28D	p.V96M	Missense_Mutation	Missense_Mutation	0.354839	0.377178
PIM1	GENIE-MSK-P-0024207-T01-IH3	p.V96M	p.G28D	Missense_Mutation	Missense_Mutation	0.377178	0.354839
PIM1	GENIE-MSK-P-0017393-T01-IH3	p.G28D	p.V96M	Missense_Mutation	Missense_Mutation	0.425885	0.391556
PIM1	GENIE-MSK-P-0017393-T01-IH3	p.V96M	p.G28D	Missense_Mutation	Missense_Mutation	0.391556	0.425885
PIM1	GENIE-MSK-P-0025939-T01-IH3	p.G28D	p.H21N	Missense_Mutation	Missense_Mutation	0.311663	0.178384
PIM1	GENIE-MSK-P-0025939-T01-IH3	p.H21N	p.G28D	Missense_Mutation	Missense_Mutation	0.178384	0.311663
PIM1	GENIE-MSK-P-0024207-T01-IH3	p.G28D	p.H21Qfs*59	Missense_Mutation	Frame_Shift_Del	0.354839	0.664399
PIM1	GENIE-MSK-P-0024207-T01-IH3	p.H21Qfs*59	p.G28D	Frame_Shift_Del	Missense_Mutation	0.664399	0.354839
PIM1	GENIE-MSK-P-0017393-T01-IH3	p.G28D	p.H21D	Missense_Mutation	Missense_Mutation	0.425885	0.422727
PIM1	GENIE-MSK-P-0017393-T01-IH3	p.H21D	p.G28D	Missense_Mutation	Missense_Mutation	0.422727	0.425885
POLE	GENIE-DFCI-025597-158957	p.R52W	p.S2022N	Missense_Mutation	Missense_Mutation	0.488095	0.519868
POLE	GENIE-DFCI-025597-158957	p.S2022N	p.R52W	Missense_Mutation	Missense_Mutation	0.519868	0.488095
POLE	GENIE-DFCI-037486-159065	p.R52W	p.S2022N	Missense_Mutation	Missense_Mutation	0.538259	0.464286
POLE	GENIE-DFCI-037486-159065	p.S2022N	p.R52W	Missense_Mutation	Missense_Mutation	0.464286	0.538259
POLE	GENIE-DFCI-002761-350726	p.R52W	p.S2022N	Missense_Mutation	Missense_Mutation	0.50655	0.477178
POLE	GENIE-DFCI-002761-350726	p.S2022N	p.R52W	Missense_Mutation	Missense_Mutation	0.477178	0.50655
POLE	GENIE-MSK-P-0030322-T01-IM6	p.P286R	p.R1826W	Missense_Mutation	Missense_Mutation	0.201772	0.146161
POLE	GENIE-MSK-P-0030322-T01-IM6	p.R1826W	p.P286R	Missense_Mutation	Missense_Mutation	0.146161	0.201772
POLE	TCGA-E6-A1LX-01	p.P286R	p.R1826W	Missense_Mutation	Missense_Mutation	0.34375	0.407407
POLE	TCGA-E6-A1LX-01	p.R1826W	p.P286R	Missense_Mutation	Missense_Mutation	0.407407	0.34375
POLE	TCGA-AN-A046-01	p.P286R	p.R1826W	Missense_Mutation	Missense_Mutation	0.268657	0.31203
POLE	TCGA-AN-A046-01	p.R1826W	p.P286R	Missense_Mutation	Missense_Mutation	0.31203	0.268657
POLE	TCGA-AZ-4315-01	p.V411L	p.R1826W	Missense_Mutation	Missense_Mutation	0.26087	0.318182
POLE	TCGA-AZ-4315-01	p.R1826W	p.V411L	Missense_Mutation	Missense_Mutation	0.318182	0.26087
POLE	GENIE-MSK-P-0007319-T01-IM5	p.V411L	p.R1826W	Missense_Mutation	Missense_Mutation	0.350126	0.176436
POLE	GENIE-MSK-P-0007319-T01-IM5	p.R1826W	p.V411L	Missense_Mutation	Missense_Mutation	0.176436	0.350126
POLE	TCGA-AP-A056-01	p.V411L	p.R1826W	Missense_Mutation	Missense_Mutation	0.517787	0.355556
POLE	TCGA-AP-A056-01	p.R1826W	p.V411L	Missense_Mutation	Missense_Mutation	0.355556	0.517787
PRKDC	GENIE-VICC-839292-unk-1	p.L1706Q	p.V1478L	Missense_Mutation	Missense_Mutation	0.6	0.60925
PRKDC	GENIE-VICC-839292-unk-1	p.V1478L	p.L1706Q	Missense_Mutation	Missense_Mutation	0.60925	0.6
PRKDC	GENIE-VICC-968402-unk-1	p.L1706Q	p.V1478L	Missense_Mutation	Missense_Mutation	0.500621	0.509615
PRKDC	GENIE-VICC-968402-unk-1	p.V1478L	p.L1706Q	Missense_Mutation	Missense_Mutation	0.509615	0.500621
PRKDC	GENIE-VICC-235767-unk-1	p.L1706Q	p.V1478L	Missense_Mutation	Missense_Mutation	0.16129	0.140394
PRKDC	GENIE-VICC-235767-unk-1	p.V1478L	p.L1706Q	Missense_Mutation	Missense_Mutation	0.140394	0.16129
PRKDC	GENIE-VICC-528216-unk-1	p.L1706Q	p.V1478L	Missense_Mutation	Missense_Mutation	0.49076	0.489627
PRKDC	GENIE-VICC-528216-unk-1	p.V1478L	p.L1706Q	Missense_Mutation	Missense_Mutation	0.489627	0.49076
PRKDC	GENIE-VICC-307456-unk-1	p.L1706Q	p.V1478L	Missense_Mutation	Missense_Mutation	0.481659	0.442737
PRKDC	GENIE-VICC-307456-unk-1	p.V1478L	p.L1706Q	Missense_Mutation	Missense_Mutation	0.442737	0.481659
PRKDC	GENIE-VICC-157034-unk-1	p.L1706Q	p.V1478L	Missense_Mutation	Missense_Mutation	0.541033	0.559767
PRKDC	GENIE-VICC-157034-unk-1	p.V1478L	p.L1706Q	Missense_Mutation	Missense_Mutation	0.559767	0.541033
PRKDC	GENIE-VICC-309614-unk-1	p.L1706Q	p.V1478L	Missense_Mutation	Missense_Mutation	0.480405	0.450392
PRKDC	GENIE-VICC-309614-unk-1	p.V1478L	p.L1706Q	Missense_Mutation	Missense_Mutation	0.450392	0.480405
PRKDC	GENIE-VICC-223599-unk-1	p.L1706Q	p.V1478L	Missense_Mutation	Missense_Mutation	0.48	0.520468
PRKDC	GENIE-VICC-223599-unk-1	p.V1478L	p.L1706Q	Missense_Mutation	Missense_Mutation	0.520468	0.48
PRKDC	GENIE-VICC-594411-unk-1	p.L1706Q	p.V1478L	Missense_Mutation	Missense_Mutation	0.809717	0.789535
PRKDC	GENIE-VICC-594411-unk-1	p.V1478L	p.L1706Q	Missense_Mutation	Missense_Mutation	0.789535	0.809717
PRKDC	GENIE-VICC-637791-unk-1	p.L1706Q	p.V1478L	Missense_Mutation	Missense_Mutation	0.515493	0.499316
PRKDC	GENIE-VICC-637791-unk-1	p.V1478L	p.L1706Q	Missense_Mutation	Missense_Mutation	0.499316	0.515493
PRKDC	GENIE-VICC-712482-unk-1	p.L1706Q	p.V1478L	Missense_Mutation	Missense_Mutation	0.529412	0.507123
PRKDC	GENIE-VICC-712482-unk-1	p.V1478L	p.L1706Q	Missense_Mutation	Missense_Mutation	0.507123	0.529412
PRKDC	GENIE-VICC-242695-unk-1	p.L1706Q	p.V1478L	Missense_Mutation	Missense_Mutation	0.760281	0.750254
PRKDC	GENIE-VICC-242695-unk-1	p.V1478L	p.L1706Q	Missense_Mutation	Missense_Mutation	0.750254	0.760281
PTEN	TCGA-B5-A11V-01	p.G165R	p.R130L	Missense_Mutation	Missense_Mutation	0.414634	0.40678
PTEN	TCGA-B5-A11V-01	p.R130L	p.G165R	Missense_Mutation	Missense_Mutation	0.40678	0.414634
PTEN	GENIE-DFCI-076263-350466	p.G165*	p.R130*	Nonsense_Mutation	Nonsense_Mutation	0.142857	0.151079
PTEN	GENIE-DFCI-076263-350466	p.R130*	p.G165*	Nonsense_Mutation	Nonsense_Mutation	0.151079	0.142857
PTEN	TCGA-AG-A002-01	p.G165E	p.R130Q	Missense_Mutation	Missense_Mutation	0.39697	0.422741
PTEN	TCGA-AG-A002-01	p.R130Q	p.G165E	Missense_Mutation	Missense_Mutation	0.422741	0.39697
PTEN	GENIE-DFCI-003558-1409	p.G165E	p.R130Q	Missense_Mutation	Missense_Mutation	0.343284	0.153639
PTEN	GENIE-DFCI-003558-1409	p.R130Q	p.G165E	Missense_Mutation	Missense_Mutation	0.153639	0.343284
PTEN	GENIE-MSK-P-0028483-T01-IM6	p.P204L	p.R130G	Missense_Mutation	Missense_Mutation	0.334294	0.487476
PTEN	GENIE-MSK-P-0028483-T01-IM6	p.R130G	p.P204L	Missense_Mutation	Missense_Mutation	0.487476	0.334294
PTEN	TCGA-DF-A2KU-01	p.P204L	p.R130Q	Missense_Mutation	Missense_Mutation	0.263158	0.397436
PTEN	TCGA-DF-A2KU-01	p.R130Q	p.P204L	Missense_Mutation	Missense_Mutation	0.397436	0.263158
PTEN	GENIE-DFCI-001469-2931	p.P204L	p.R130Q	Missense_Mutation	Missense_Mutation	0.632653	0.19171
PTEN	GENIE-DFCI-001469-2931	p.R130Q	p.P204L	Missense_Mutation	Missense_Mutation	0.19171	0.632653
PTEN	GENIE-DFCI-011902-23967	p.T319*	p.R130G	Frame_Shift_Del	Missense_Mutation	0.358209	0.411458
PTEN	GENIE-DFCI-011902-23967	p.R130G	p.T319*	Missense_Mutation	Frame_Shift_Del	0.411458	0.358209
PTEN	GENIE-MSK-P-0009892-T01-IM5	p.T319Kfs*24	p.R130*	Frame_Shift_Del	Nonsense_Mutation	0.341727	0.284173
PTEN	GENIE-MSK-P-0009892-T01-IM5	p.R130*	p.T319Kfs*24	Nonsense_Mutation	Frame_Shift_Del	0.284173	0.341727
PTEN	GENIE-DFCI-009313-6991	p.T319*	p.R130Q	Frame_Shift_Del	Missense_Mutation	0.236264	0.239609
PTEN	GENIE-DFCI-009313-6991	p.R130Q	p.T319*	Missense_Mutation	Frame_Shift_Del	0.239609	0.236264
PTEN	TCGA-EY-A1GH-01	p.T319*	p.R130G	Frame_Shift_Del	Missense_Mutation	0.293333	0.572464
PTEN	TCGA-EY-A1GH-01	p.R130G	p.T319*	Missense_Mutation	Frame_Shift_Del	0.572464	0.293333
PTEN	GENIE-MSK-P-0017778-T01-IM6	p.T319Kfs*6	p.R130*	Frame_Shift_Ins	Nonsense_Mutation	0.19883	0.273723
PTEN	GENIE-MSK-P-0017778-T01-IM6	p.R130*	p.T319Kfs*6	Nonsense_Mutation	Frame_Shift_Ins	0.273723	0.19883
PTEN	GENIE-DFCI-108339-526578	p.T319Nfs*6	p.R130L	Frame_Shift_Ins	Missense_Mutation	0.410714	0.380478
PTEN	GENIE-DFCI-108339-526578	p.R130L	p.T319Nfs*6	Missense_Mutation	Frame_Shift_Ins	0.380478	0.410714
PTEN	TCGA-A5-A0GE-01	p.T319Nfs*6	p.R130Q	Frame_Shift_Ins	Missense_Mutation	0.27504	0.202703
PTEN	TCGA-A5-A0GE-01	p.R130Q	p.T319Nfs*6	Missense_Mutation	Frame_Shift_Ins	0.202703	0.27504
PTEN	GENIE-DFCI-004050-1912	p.T319*	p.R130G	Frame_Shift_Del	Missense_Mutation	0.28877	0.423729
PTEN	GENIE-DFCI-004050-1912	p.R130G	p.T319*	Missense_Mutation	Frame_Shift_Del	0.423729	0.28877
PTEN	TCGA-D1-A17T-01	p.T319*	p.R130G	Frame_Shift_Del	Missense_Mutation	0.592308	0.280488
PTEN	TCGA-D1-A17T-01	p.R130G	p.T319*	Missense_Mutation	Frame_Shift_Del	0.280488	0.592308
PTEN	TCGA-B5-A11G-01	p.D268Gfs*30	p.N323Kfs*2	Frame_Shift_Ins	Frame_Shift_Ins	0.342105	0.293907
PTEN	TCGA-B5-A11G-01	p.N323Kfs*2	p.D268Gfs*30	Frame_Shift_Ins	Frame_Shift_Ins	0.293907	0.342105
PTEN	GENIE-DFCI-008045-5908	p.D268Gfs*30	p.N323Kfs*2	Frame_Shift_Ins	Frame_Shift_Ins	0.332016	0.144654
PTEN	GENIE-DFCI-008045-5908	p.N323Kfs*2	p.D268Gfs*30	Frame_Shift_Ins	Frame_Shift_Ins	0.144654	0.332016
PTEN	GENIE-MSK-P-0021154-T01-IM6	p.D268Gfs*30	p.N323Mfs*21	Frame_Shift_Ins	Frame_Shift_Del	0.220588	0.216828
PTEN	GENIE-MSK-P-0021154-T01-IM6	p.N323Mfs*21	p.D268Gfs*30	Frame_Shift_Del	Frame_Shift_Ins	0.216828	0.220588
PTEN	GENIE-DFCI-034167-74854	p.D268Gfs*30	p.N323Mfs*21	Frame_Shift_Ins	Frame_Shift_Del	0.217391	0.289157
PTEN	GENIE-DFCI-034167-74854	p.N323Mfs*21	p.D268Gfs*30	Frame_Shift_Del	Frame_Shift_Ins	0.289157	0.217391
PTEN	TCGA-B5-A3FA-01	p.R130Q	p.R173C	Missense_Mutation	Missense_Mutation	0.310078	0.375
PTEN	TCGA-B5-A3FA-01	p.R173C	p.R130Q	Missense_Mutation	Missense_Mutation	0.375	0.310078
PTEN	TCGA-E6-A1LX-01	p.R130Q	p.R173C	Missense_Mutation	Missense_Mutation	0.155963	0.35
PTEN	TCGA-E6-A1LX-01	p.R173C	p.R130Q	Missense_Mutation	Missense_Mutation	0.35	0.155963
PTEN	GENIE-MSK-P-0030383-T01-IM6	p.R130Q	p.R173C	Missense_Mutation	Missense_Mutation	0.311864	0.292507
PTEN	GENIE-MSK-P-0030383-T01-IM6	p.R173C	p.R130Q	Missense_Mutation	Missense_Mutation	0.292507	0.311864
PTEN	GENIE-DFCI-039489-250197	p.R130Q	p.R173C	Missense_Mutation	Missense_Mutation	0.195181	0.248503
PTEN	GENIE-DFCI-039489-250197	p.R173C	p.R130Q	Missense_Mutation	Missense_Mutation	0.248503	0.195181
PTEN	GENIE-DFCI-008107-5907	p.R130Q	p.R173C	Missense_Mutation	Missense_Mutation	0.308901	0.299213
PTEN	GENIE-DFCI-008107-5907	p.R173C	p.R130Q	Missense_Mutation	Missense_Mutation	0.299213	0.308901
PTEN	TCGA-AZ-4315-01	p.R130Q	p.R173C	Missense_Mutation	Missense_Mutation	0.322835	0.326531
PTEN	TCGA-AZ-4315-01	p.R173C	p.R130Q	Missense_Mutation	Missense_Mutation	0.326531	0.322835
PTEN	GENIE-MSK-P-0001821-T01-IM3	p.R130Q	p.R173H	Missense_Mutation	Missense_Mutation	0.353659	0.358209
PTEN	GENIE-MSK-P-0001821-T01-IM3	p.R173H	p.R130Q	Missense_Mutation	Missense_Mutation	0.358209	0.353659
PTEN	TCGA-A5-A0G2-01	p.R130Q	p.R173C	Missense_Mutation	Missense_Mutation	0.43662	0.383838
PTEN	TCGA-A5-A0G2-01	p.R173C	p.R130Q	Missense_Mutation	Missense_Mutation	0.383838	0.43662
PTEN	GENIE-DFCI-000242-8704	p.R130Q	p.R173C	Missense_Mutation	Missense_Mutation	0.238859	0.189732
PTEN	GENIE-DFCI-000242-8704	p.R173C	p.R130Q	Missense_Mutation	Missense_Mutation	0.189732	0.238859
PTEN	TCGA-AJ-A3OK-01	p.R130Q	p.R173H	Missense_Mutation	Missense_Mutation	0.395604	0.388889
PTEN	TCGA-AJ-A3OK-01	p.R173H	p.R130Q	Missense_Mutation	Missense_Mutation	0.388889	0.395604
PTEN	GENIE-MSK-P-0030013-T01-IM6	p.R130*	p.R173C	Nonsense_Mutation	Missense_Mutation	0.204678	0.306595
PTEN	GENIE-MSK-P-0030013-T01-IM6	p.R173C	p.R130*	Missense_Mutation	Nonsense_Mutation	0.306595	0.204678
PTEN	GENIE-DFCI-001678-10237	p.R130Q	p.R173H	Missense_Mutation	Missense_Mutation	0.327586	0.310597
PTEN	GENIE-DFCI-001678-10237	p.R173H	p.R130Q	Missense_Mutation	Missense_Mutation	0.310597	0.327586
PTEN	GENIE-DFCI-006306-8349	p.R130*	p.I67M	Nonsense_Mutation	Missense_Mutation	0.224638	0.139344
PTEN	GENIE-DFCI-006306-8349	p.I67M	p.R130*	Missense_Mutation	Nonsense_Mutation	0.139344	0.224638
PTEN	TCGA-D1-A15W-01	p.R130G	p.I67T	Missense_Mutation	Missense_Mutation	0.357616	0.372881
PTEN	TCGA-D1-A15W-01	p.I67T	p.R130G	Missense_Mutation	Missense_Mutation	0.372881	0.357616
PTEN	GENIE-MSK-P-0019031-T01-IM6	p.R130G	p.I67T	Missense_Mutation	Missense_Mutation	0.33829	0.34902
PTEN	GENIE-MSK-P-0019031-T01-IM6	p.I67T	p.R130G	Missense_Mutation	Missense_Mutation	0.34902	0.33829
PTEN	GENIE-DFCI-000242-8704	p.R130Q	p.I67T	Missense_Mutation	Missense_Mutation	0.238859	0.349754
PTEN	GENIE-DFCI-000242-8704	p.I67T	p.R130Q	Missense_Mutation	Missense_Mutation	0.349754	0.238859
PTEN	GENIE-WAKE-C1529-01	p.R130G	p.F154Ifs*26	Missense_Mutation	Frame_Shift_Ins	0.469154	0.259434
PTEN	GENIE-WAKE-C1529-01	p.F154Ifs*26	p.R130G	Frame_Shift_Ins	Missense_Mutation	0.259434	0.469154
PTEN	GENIE-WAKE-C1070-01	p.R130Q	p.F154L	Missense_Mutation	Missense_Mutation	0.279907	0.288546
PTEN	GENIE-WAKE-C1070-01	p.F154L	p.R130Q	Missense_Mutation	Missense_Mutation	0.288546	0.279907
PTEN	GENIE-DFCI-037461-130296	p.R130Q	p.F154L	Missense_Mutation	Missense_Mutation	0.201342	0.160305
PTEN	GENIE-DFCI-037461-130296	p.F154L	p.R130Q	Missense_Mutation	Missense_Mutation	0.160305	0.201342
PTEN	TCGA-BG-A0M9-01	p.R130*	p.F154C	Nonsense_Mutation	Missense_Mutation	0.425	0.416031
PTEN	TCGA-BG-A0M9-01	p.F154C	p.R130*	Missense_Mutation	Nonsense_Mutation	0.416031	0.425
PTEN	TCGA-ND-A4WC-01	p.R130Q	p.F341C	Missense_Mutation	Missense_Mutation	0.37037	0.313725
PTEN	TCGA-ND-A4WC-01	p.F341C	p.R130Q	Missense_Mutation	Missense_Mutation	0.313725	0.37037
PTEN	GENIE-DFCI-001984-3977	p.R130Q	p.F341V	Missense_Mutation	Missense_Mutation	0.596296	0.264516
PTEN	GENIE-DFCI-001984-3977	p.F341V	p.R130Q	Missense_Mutation	Missense_Mutation	0.264516	0.596296
PTEN	GENIE-DFCI-003977-1723	p.R130Q	p.F341V	Missense_Mutation	Missense_Mutation	0.407489	0.416
PTEN	GENIE-DFCI-003977-1723	p.F341V	p.R130Q	Missense_Mutation	Missense_Mutation	0.416	0.407489
PTEN	GENIE-DFCI-037461-130296	p.R130Q	p.F341C	Missense_Mutation	Missense_Mutation	0.201342	0.283784
PTEN	GENIE-DFCI-037461-130296	p.F341C	p.R130Q	Missense_Mutation	Missense_Mutation	0.283784	0.201342
PTEN	GENIE-DFCI-052794-217452	p.R130Q	p.F341V	Missense_Mutation	Missense_Mutation	0.28777	0.582418
PTEN	GENIE-DFCI-052794-217452	p.F341V	p.R130Q	Missense_Mutation	Missense_Mutation	0.582418	0.28777
PTEN	TCGA-AJ-A5DW-01	p.R130Q	p.F341V	Missense_Mutation	Missense_Mutation	0.439024	0.37037
PTEN	TCGA-AJ-A5DW-01	p.F341V	p.R130Q	Missense_Mutation	Missense_Mutation	0.37037	0.439024
PTEN	TCGA-DF-A2KU-01	p.R130Q	p.R142W	Missense_Mutation	Missense_Mutation	0.397436	0.31068
PTEN	TCGA-DF-A2KU-01	p.R142W	p.R130Q	Missense_Mutation	Missense_Mutation	0.31068	0.397436
PTEN	TCGA-EY-A1GF-01	p.R130Q	p.R142W	Missense_Mutation	Missense_Mutation	0.369565	0.504854
PTEN	TCGA-EY-A1GF-01	p.R142W	p.R130Q	Missense_Mutation	Missense_Mutation	0.504854	0.369565
PTEN	GENIE-DFCI-112703-436920	p.R130Q	p.R142W	Missense_Mutation	Missense_Mutation	0.435393	0.320635
PTEN	GENIE-DFCI-112703-436920	p.R142W	p.R130Q	Missense_Mutation	Missense_Mutation	0.320635	0.435393
PTEN	GENIE-DFCI-039489-250197	p.R130Q	p.R142W	Missense_Mutation	Missense_Mutation	0.195181	0.145119
PTEN	GENIE-DFCI-039489-250197	p.R142W	p.R130Q	Missense_Mutation	Missense_Mutation	0.145119	0.195181
PTEN	GENIE-MSK-P-0012113-T01-IM5	p.R130Q	p.R142W	Missense_Mutation	Missense_Mutation	0.175	0.194393
PTEN	GENIE-MSK-P-0012113-T01-IM5	p.R142W	p.R130Q	Missense_Mutation	Missense_Mutation	0.194393	0.175
PTEN	TCGA-AJ-A5DW-01	p.R130Q	p.R142W	Missense_Mutation	Missense_Mutation	0.439024	0.390805
PTEN	TCGA-AJ-A5DW-01	p.R142W	p.R130Q	Missense_Mutation	Missense_Mutation	0.390805	0.439024
PTEN	TCGA-AX-A0J0-01	p.R130Q	p.R142W	Missense_Mutation	Missense_Mutation	0.382716	0.370968
PTEN	TCGA-AX-A0J0-01	p.R142W	p.R130Q	Missense_Mutation	Missense_Mutation	0.370968	0.382716
PTEN	GENIE-MSK-P-0019658-T01-IM6	p.R130Q	p.R142W	Missense_Mutation	Missense_Mutation	0.173913	0.167355
PTEN	GENIE-MSK-P-0019658-T01-IM6	p.R142W	p.R130Q	Missense_Mutation	Missense_Mutation	0.167355	0.173913
PTEN	GENIE-DFCI-007536-5607	p.R130G	p.Y155C	Missense_Mutation	Missense_Mutation	0.46729	0.202614
PTEN	GENIE-DFCI-007536-5607	p.Y155C	p.R130G	Missense_Mutation	Missense_Mutation	0.202614	0.46729
PTEN	GENIE-DFCI-050995-218611	p.R130Q	p.Y155C	Missense_Mutation	Missense_Mutation	0.358434	0.318548
PTEN	GENIE-DFCI-050995-218611	p.Y155C	p.R130Q	Missense_Mutation	Missense_Mutation	0.318548	0.358434
PTEN	TCGA-D1-A16Q-01	p.R130G	p.Y155C	Missense_Mutation	Missense_Mutation	0.38785	0.411483
PTEN	TCGA-D1-A16Q-01	p.Y155C	p.R130G	Missense_Mutation	Missense_Mutation	0.411483	0.38785
PTEN	GENIE-MSK-P-0005564-T01-IM5	p.R130G	p.Y155C	Missense_Mutation	Missense_Mutation	0.467775	0.518987
PTEN	GENIE-MSK-P-0005564-T01-IM5	p.Y155C	p.R130G	Missense_Mutation	Missense_Mutation	0.518987	0.467775
PTEN	GENIE-DFCI-009846-7731	p.R130Q	p.Y155S	Missense_Mutation	Missense_Mutation	0.24812	0.358566
PTEN	GENIE-DFCI-009846-7731	p.Y155S	p.R130Q	Missense_Mutation	Missense_Mutation	0.358566	0.24812
PTEN	GENIE-MSK-P-0017713-T01-IM6	p.R130G	p.Y155C	Missense_Mutation	Missense_Mutation	0.227444	0.237477
PTEN	GENIE-MSK-P-0017713-T01-IM6	p.Y155C	p.R130G	Missense_Mutation	Missense_Mutation	0.237477	0.227444
PTEN	TCGA-D1-A16X-01	p.R130Q	p.E201*	Missense_Mutation	Nonsense_Mutation	0.319703	0.335025
PTEN	TCGA-D1-A16X-01	p.E201*	p.R130Q	Nonsense_Mutation	Missense_Mutation	0.335025	0.319703
PTEN	TCGA-AX-A05Z-01	p.R130Q	p.E201*	Missense_Mutation	Nonsense_Mutation	0.332317	0.335917
PTEN	TCGA-AX-A05Z-01	p.E201*	p.R130Q	Nonsense_Mutation	Missense_Mutation	0.335917	0.332317
PTEN	TCGA-ND-A4WC-01	p.R130Q	p.E201*	Missense_Mutation	Nonsense_Mutation	0.37037	0.398058
PTEN	TCGA-ND-A4WC-01	p.E201*	p.R130Q	Nonsense_Mutation	Missense_Mutation	0.398058	0.37037
PTEN	TCGA-AX-A1C9-01	p.R173H	p.R233*	Missense_Mutation	Nonsense_Mutation	0.442623	0.34507
PTEN	TCGA-AX-A1C9-01	p.R233*	p.R173H	Nonsense_Mutation	Missense_Mutation	0.34507	0.442623
PTEN	GENIE-WAKE-F1079-01	p.R173H	p.R233*	Missense_Mutation	Nonsense_Mutation	0.359649	0.218954
PTEN	GENIE-WAKE-F1079-01	p.R233*	p.R173H	Nonsense_Mutation	Missense_Mutation	0.218954	0.359649
PTEN	TCGA-A5-A0VP-01	p.R173H	p.R233*	Missense_Mutation	Nonsense_Mutation	0.414634	0.518072
PTEN	TCGA-A5-A0VP-01	p.R233*	p.R173H	Nonsense_Mutation	Missense_Mutation	0.518072	0.414634
PTEN	GENIE-DFCI-010406-9692	p.R173C	p.R233*	Missense_Mutation	Nonsense_Mutation	0.300481	0.322816
PTEN	GENIE-DFCI-010406-9692	p.R233*	p.R173C	Nonsense_Mutation	Missense_Mutation	0.322816	0.300481
PTEN	GENIE-MSK-P-0015885-T01-IM6	p.R173C	p.R233*	Missense_Mutation	Nonsense_Mutation	0.282572	0.314327
PTEN	GENIE-MSK-P-0015885-T01-IM6	p.R233*	p.R173C	Nonsense_Mutation	Missense_Mutation	0.314327	0.282572
PTEN	GENIE-MSK-P-0004379-T01-IM5	p.R173H	p.R233*	Missense_Mutation	Nonsense_Mutation	0.309603	0.288
PTEN	GENIE-MSK-P-0004379-T01-IM5	p.R233*	p.R173H	Nonsense_Mutation	Missense_Mutation	0.288	0.309603
PTEN	GENIE-MSK-P-0012358-T01-IM5	p.R173C	p.F341V	Missense_Mutation	Missense_Mutation	0.802752	0.441489
PTEN	GENIE-MSK-P-0012358-T01-IM5	p.F341V	p.R173C	Missense_Mutation	Missense_Mutation	0.441489	0.802752
PTEN	TCGA-B5-A11N-01	p.R173C	p.F341V	Missense_Mutation	Missense_Mutation	0.241935	0.311927
PTEN	TCGA-B5-A11N-01	p.F341V	p.R173C	Missense_Mutation	Missense_Mutation	0.311927	0.241935
PTEN	GENIE-MSK-P-0001215-T01-IM3	p.R173H	p.F341V	Missense_Mutation	Missense_Mutation	0.15678	0.180212
PTEN	GENIE-MSK-P-0001215-T01-IM3	p.F341V	p.R173H	Missense_Mutation	Missense_Mutation	0.180212	0.15678
PTEN	GENIE-WAKE-C1172-01	p.R173C	p.F341V	Missense_Mutation	Missense_Mutation	0.309524	0.47972
PTEN	GENIE-WAKE-C1172-01	p.F341V	p.R173C	Missense_Mutation	Missense_Mutation	0.47972	0.309524
PTEN	GENIE-DFCI-007450-6706	p.R173C	p.F341V	Missense_Mutation	Missense_Mutation	0.791045	0.405797
PTEN	GENIE-DFCI-007450-6706	p.F341V	p.R173C	Missense_Mutation	Missense_Mutation	0.405797	0.791045
PTEN	TCGA-FI-A2D5-01	p.R173C	p.R142W	Missense_Mutation	Missense_Mutation	0.340909	0.469697
PTEN	TCGA-FI-A2D5-01	p.R142W	p.R173C	Missense_Mutation	Missense_Mutation	0.469697	0.340909
PTEN	GENIE-MSK-P-0012358-T01-IM5	p.R173C	p.R142W	Missense_Mutation	Missense_Mutation	0.802752	0.419069
PTEN	GENIE-MSK-P-0012358-T01-IM5	p.R142W	p.R173C	Missense_Mutation	Missense_Mutation	0.419069	0.802752
PTEN	GENIE-DFCI-039489-250197	p.R173C	p.R142W	Missense_Mutation	Missense_Mutation	0.248503	0.145119
PTEN	GENIE-DFCI-039489-250197	p.R142W	p.R173C	Missense_Mutation	Missense_Mutation	0.145119	0.248503
PTEN	GENIE-DFCI-003216-792	p.R173C	p.R142W	Missense_Mutation	Missense_Mutation	0.263804	0.293478
PTEN	GENIE-DFCI-003216-792	p.R142W	p.R173C	Missense_Mutation	Missense_Mutation	0.293478	0.263804
PTEN	TCGA-A5-A0VP-01	p.R173H	p.R142Q	Missense_Mutation	Missense_Mutation	0.414634	0.354286
PTEN	TCGA-A5-A0VP-01	p.R142Q	p.R173H	Missense_Mutation	Missense_Mutation	0.354286	0.414634
PTEN	GENIE-MSK-P-0029690-T01-IM6	p.R173C	p.R142W	Missense_Mutation	Missense_Mutation	0.171429	0.183746
PTEN	GENIE-MSK-P-0029690-T01-IM6	p.R142W	p.R173C	Missense_Mutation	Missense_Mutation	0.183746	0.171429
PTEN	GENIE-DFCI-005034-743	p.R173H	p.R142W	Missense_Mutation	Missense_Mutation	0.458647	0.460317
PTEN	GENIE-DFCI-005034-743	p.R142W	p.R173H	Missense_Mutation	Missense_Mutation	0.460317	0.458647
PTEN	GENIE-MSK-P-0000069-T01-IM3	p.N323Mfs*21	p.K267Rfs*9	Frame_Shift_Del	Frame_Shift_Del	0.286119	0.306306
PTEN	GENIE-MSK-P-0000069-T01-IM3	p.K267Rfs*9	p.N323Mfs*21	Frame_Shift_Del	Frame_Shift_Del	0.306306	0.286119
PTEN	GENIE-MSK-P-0020271-T01-IM6	p.N323Mfs*21	p.K267Rfs*9	Frame_Shift_Del	Frame_Shift_Del	0.173913	0.247423
PTEN	GENIE-MSK-P-0020271-T01-IM6	p.K267Rfs*9	p.N323Mfs*21	Frame_Shift_Del	Frame_Shift_Del	0.247423	0.173913
PTEN	GENIE-DFCI-107514-437296	p.N323Mfs*21	p.K267Rfs*9	Frame_Shift_Del	Frame_Shift_Del	0.303226	0.255061
PTEN	GENIE-DFCI-107514-437296	p.K267Rfs*9	p.N323Mfs*21	Frame_Shift_Del	Frame_Shift_Del	0.255061	0.303226
PTEN	GENIE-DFCI-035615-74950	p.N323Mfs*21	p.K267Rfs*9	Frame_Shift_Del	Frame_Shift_Del	0.452055	0.552632
PTEN	GENIE-DFCI-035615-74950	p.K267Rfs*9	p.N323Mfs*21	Frame_Shift_Del	Frame_Shift_Del	0.552632	0.452055
PTEN	TCGA-AA-3833-01	p.N323Kfs*2	p.K267Rfs*9	Frame_Shift_Ins	Frame_Shift_Del	0.170604	0.176991
PTEN	TCGA-AA-3833-01	p.K267Rfs*9	p.N323Kfs*2	Frame_Shift_Del	Frame_Shift_Ins	0.176991	0.170604
PTEN	GENIE-UHN-087972-ARC1	p.N323Mfs*21	p.K267Rfs*9	Frame_Shift_Del	Frame_Shift_Del	0.287201	0.426366
PTEN	GENIE-UHN-087972-ARC1	p.K267Rfs*9	p.N323Mfs*21	Frame_Shift_Del	Frame_Shift_Del	0.426366	0.287201
PTEN	GENIE-MSK-P-0029121-T01-IM6	p.N323Kfs*2	p.K267Rfs*9	Frame_Shift_Ins	Frame_Shift_Del	0.164384	0.192233
PTEN	GENIE-MSK-P-0029121-T01-IM6	p.K267Rfs*9	p.N323Kfs*2	Frame_Shift_Del	Frame_Shift_Ins	0.192233	0.164384
PTEN	GENIE-MSK-P-0013735-T01-IM5	p.N323Kfs*2	p.K267Rfs*9	Frame_Shift_Ins	Frame_Shift_Del	0.126087	0.127946
PTEN	GENIE-MSK-P-0013735-T01-IM5	p.K267Rfs*9	p.N323Kfs*2	Frame_Shift_Del	Frame_Shift_Ins	0.127946	0.126087
PTEN	GENIE-MSK-P-0013227-T01-IM5	p.N323Mfs*21	p.K267Rfs*9	Frame_Shift_Del	Frame_Shift_Del	0.145985	0.15748
PTEN	GENIE-MSK-P-0013227-T01-IM5	p.K267Rfs*9	p.N323Mfs*21	Frame_Shift_Del	Frame_Shift_Del	0.15748	0.145985
PTEN	GENIE-MSK-P-0011262-T01-IM5	p.N323Kfs*2	p.K267Rfs*9	Frame_Shift_Ins	Frame_Shift_Del	0.164265	0.161224
PTEN	GENIE-MSK-P-0011262-T01-IM5	p.K267Rfs*9	p.N323Kfs*2	Frame_Shift_Del	Frame_Shift_Ins	0.161224	0.164265
PTEN	TCGA-D5-6927-01	p.N323Mfs*21	p.K267Rfs*9	Frame_Shift_Del	Frame_Shift_Del	0.206897	0.229008
PTEN	TCGA-D5-6927-01	p.K267Rfs*9	p.N323Mfs*21	Frame_Shift_Del	Frame_Shift_Del	0.229008	0.206897
PTEN	GENIE-MSK-P-0016938-T01-IM6	p.N323Mfs*21	p.K267Rfs*9	Frame_Shift_Del	Frame_Shift_Del	0.181034	0.156379
PTEN	GENIE-MSK-P-0016938-T01-IM6	p.K267Rfs*9	p.N323Mfs*21	Frame_Shift_Del	Frame_Shift_Del	0.156379	0.181034
PTEN	GENIE-DFCI-002298-2262	p.N323Mfs*21	p.K267Rfs*9	Frame_Shift_Del	Frame_Shift_Del	0.202703	0.231818
PTEN	GENIE-DFCI-002298-2262	p.K267Rfs*9	p.N323Mfs*21	Frame_Shift_Del	Frame_Shift_Del	0.231818	0.202703
PTEN	GENIE-MSK-P-0020850-T01-IM6	p.N323Kfs*2	p.K267Rfs*9	Frame_Shift_Ins	Frame_Shift_Del	0.280464	0.284436
PTEN	GENIE-MSK-P-0020850-T01-IM6	p.K267Rfs*9	p.N323Kfs*2	Frame_Shift_Del	Frame_Shift_Ins	0.284436	0.280464
PTEN	GENIE-MSK-P-0031050-T01-IM6	p.N323Kfs*2	p.K267Rfs*9	Frame_Shift_Ins	Frame_Shift_Del	0.148058	0.195604
PTEN	GENIE-MSK-P-0031050-T01-IM6	p.K267Rfs*9	p.N323Kfs*2	Frame_Shift_Del	Frame_Shift_Ins	0.195604	0.148058
PTEN	GENIE-DFCI-006778-2878	p.N323Mfs*21	p.K267Rfs*9	Frame_Shift_Del	Frame_Shift_Del	0.195122	0.16609
PTEN	GENIE-DFCI-006778-2878	p.K267Rfs*9	p.N323Mfs*21	Frame_Shift_Del	Frame_Shift_Del	0.16609	0.195122
PTEN	GENIE-DFCI-110652-571731	p.N323Kfs*2	p.K267Rfs*9	Frame_Shift_Ins	Frame_Shift_Del	0.232227	0.256484
PTEN	GENIE-DFCI-110652-571731	p.K267Rfs*9	p.N323Kfs*2	Frame_Shift_Del	Frame_Shift_Ins	0.256484	0.232227
PTEN	TCGA-AJ-A5DW-01	p.F341V	p.R142W	Missense_Mutation	Missense_Mutation	0.37037	0.390805
PTEN	TCGA-AJ-A5DW-01	p.R142W	p.F341V	Missense_Mutation	Missense_Mutation	0.390805	0.37037
PTEN	TCGA-2W-A8YY-01	p.F341V	p.R142W	Missense_Mutation	Missense_Mutation	0.2	0.373737
PTEN	TCGA-2W-A8YY-01	p.R142W	p.F341V	Missense_Mutation	Missense_Mutation	0.373737	0.2
PTEN	TCGA-EO-A3AY-01	p.F341C	p.R142W	Missense_Mutation	Missense_Mutation	0.355263	0.426724
PTEN	TCGA-EO-A3AY-01	p.R142W	p.F341C	Missense_Mutation	Missense_Mutation	0.426724	0.355263
PTEN	GENIE-MSK-P-0012358-T01-IM5	p.F341V	p.R142W	Missense_Mutation	Missense_Mutation	0.441489	0.419069
PTEN	GENIE-MSK-P-0012358-T01-IM5	p.R142W	p.F341V	Missense_Mutation	Missense_Mutation	0.419069	0.441489
PTEN	GENIE-DFCI-090822-315669	p.K267Rfs*9	p.V290*	Frame_Shift_Del	Frame_Shift_Del	0.131818	0.213675
PTEN	GENIE-DFCI-090822-315669	p.V290*	p.K267Rfs*9	Frame_Shift_Del	Frame_Shift_Del	0.213675	0.131818
PTEN	GENIE-MSK-P-0003650-T01-IM5	p.K267Rfs*9	p.V290*	Frame_Shift_Del	Frame_Shift_Del	0.211618	0.235955
PTEN	GENIE-MSK-P-0003650-T01-IM5	p.V290*	p.K267Rfs*9	Frame_Shift_Del	Frame_Shift_Del	0.235955	0.211618
PTEN	TCGA-AP-A1DH-01	p.K267Rfs*9	p.V290*	Frame_Shift_Del	Frame_Shift_Del	0.228571	0.350877
PTEN	TCGA-AP-A1DH-01	p.V290*	p.K267Rfs*9	Frame_Shift_Del	Frame_Shift_Del	0.350877	0.228571
PTPRD	TCGA-B5-A0JY-01	p.S431L	p.R232C	Missense_Mutation	Missense_Mutation	0.388889	0.366197
PTPRD	TCGA-B5-A0JY-01	p.R232C	p.S431L	Missense_Mutation	Missense_Mutation	0.366197	0.388889
PTPRD	GENIE-MSK-P-0012358-T01-IM5	p.S431L	p.R232C	Missense_Mutation	Missense_Mutation	0.388406	0.147887
PTPRD	GENIE-MSK-P-0012358-T01-IM5	p.R232C	p.S431L	Missense_Mutation	Missense_Mutation	0.147887	0.388406
PTPRD	GENIE-DFCI-008659-7272	p.S431L	p.R232C	Missense_Mutation	Missense_Mutation	0.173585	0.175373
PTPRD	GENIE-DFCI-008659-7272	p.R232C	p.S431L	Missense_Mutation	Missense_Mutation	0.175373	0.173585
REV3L	TCGA-AA-A00N-01	p.R2499*	p.R1873Q	Nonsense_Mutation	Missense_Mutation	0.191781	0.325203
REV3L	TCGA-AA-A00N-01	p.R1873Q	p.R2499*	Missense_Mutation	Nonsense_Mutation	0.325203	0.191781
REV3L	TCGA-BS-A0UV-01	p.R2499Q	p.R1873Q	Missense_Mutation	Missense_Mutation	0.365591	0.33617
REV3L	TCGA-BS-A0UV-01	p.R1873Q	p.R2499Q	Missense_Mutation	Missense_Mutation	0.33617	0.365591
REV3L	TCGA-AN-A046-01	p.R2499*	p.R1873Q	Nonsense_Mutation	Missense_Mutation	0.136364	0.259804
REV3L	TCGA-AN-A046-01	p.R1873Q	p.R2499*	Missense_Mutation	Nonsense_Mutation	0.259804	0.136364
RNF43	TCGA-HF-A5NB-01	p.R219C	p.G659Vfs*41	Missense_Mutation	Frame_Shift_Del	0.36	0.386581
RNF43	TCGA-HF-A5NB-01	p.G659Vfs*41	p.R219C	Frame_Shift_Del	Missense_Mutation	0.386581	0.36
RNF43	GENIE-DFCI-034958-88554	p.R219C	p.G659Vfs*41	Missense_Mutation	Frame_Shift_Del	0.454545	0.425926
RNF43	GENIE-DFCI-034958-88554	p.G659Vfs*41	p.R219C	Frame_Shift_Del	Missense_Mutation	0.425926	0.454545
RNF43	TCGA-HJ-7597-01	p.R219H	p.G659Vfs*41	Missense_Mutation	Frame_Shift_Del	0.324324	0.251337
RNF43	TCGA-HJ-7597-01	p.G659Vfs*41	p.R219H	Frame_Shift_Del	Missense_Mutation	0.251337	0.324324
RNF43	GENIE-DFCI-089084-350791	p.G659Vfs*41	p.R117Afs*41	Frame_Shift_Del	Frame_Shift_Del	0.356775	0.781443
RNF43	GENIE-DFCI-089084-350791	p.R117Afs*41	p.G659Vfs*41	Frame_Shift_Del	Frame_Shift_Del	0.781443	0.356775
RNF43	GENIE-DFCI-040235-188644	p.G659Vfs*41	p.R117Afs*41	Frame_Shift_Del	Frame_Shift_Del	0.333333	0.354508
RNF43	GENIE-DFCI-040235-188644	p.R117Afs*41	p.G659Vfs*41	Frame_Shift_Del	Frame_Shift_Del	0.354508	0.333333
RNF43	GENIE-DFCI-037905-74209	p.G659Vfs*41	p.R117Afs*41	Frame_Shift_Del	Frame_Shift_Del	0.333333	0.323529
RNF43	GENIE-DFCI-037905-74209	p.R117Afs*41	p.G659Vfs*41	Frame_Shift_Del	Frame_Shift_Del	0.323529	0.333333
RNF43	GENIE-MSK-P-0028979-T01-IM6	p.G659Vfs*41	p.R117Pfs*8	Frame_Shift_Del	Frame_Shift_Ins	0.263036	0.266332
RNF43	GENIE-MSK-P-0028979-T01-IM6	p.R117Pfs*8	p.G659Vfs*41	Frame_Shift_Ins	Frame_Shift_Del	0.266332	0.263036
RNF43	GENIE-DFCI-087455-266370	p.G659Vfs*41	p.R117Afs*41	Frame_Shift_Del	Frame_Shift_Del	0.301724	0.366906
RNF43	GENIE-DFCI-087455-266370	p.R117Afs*41	p.G659Vfs*41	Frame_Shift_Del	Frame_Shift_Del	0.366906	0.301724
RNF43	GENIE-MSK-P-0020633-T01-IM6	p.G659Vfs*41	p.R117Afs*41	Frame_Shift_Del	Frame_Shift_Del	0.190707	0.215496
RNF43	GENIE-MSK-P-0020633-T01-IM6	p.R117Afs*41	p.G659Vfs*41	Frame_Shift_Del	Frame_Shift_Del	0.215496	0.190707
RNF43	GENIE-MSK-P-0002113-T02-IM6	p.G659Vfs*41	p.R117Afs*41	Frame_Shift_Del	Frame_Shift_Del	0.194444	0.203338
RNF43	GENIE-MSK-P-0002113-T02-IM6	p.R117Afs*41	p.G659Vfs*41	Frame_Shift_Del	Frame_Shift_Del	0.203338	0.194444
RNF43	GENIE-DFCI-108441-436907	p.G659Vfs*41	p.R117Afs*41	Frame_Shift_Del	Frame_Shift_Del	0.194254	0.404255
RNF43	GENIE-DFCI-108441-436907	p.R117Afs*41	p.G659Vfs*41	Frame_Shift_Del	Frame_Shift_Del	0.404255	0.194254
RNF43	GENIE-MSK-P-0029980-T01-IM6	p.G659Vfs*41	p.R117Afs*41	Frame_Shift_Del	Frame_Shift_Del	0.226415	0.229782
RNF43	GENIE-MSK-P-0029980-T01-IM6	p.R117Afs*41	p.G659Vfs*41	Frame_Shift_Del	Frame_Shift_Del	0.229782	0.226415
RNF43	GENIE-DFCI-036994-74891	p.G659Vfs*41	p.R117Afs*41	Frame_Shift_Del	Frame_Shift_Del	0.82716	0.341463
RNF43	GENIE-DFCI-036994-74891	p.R117Afs*41	p.G659Vfs*41	Frame_Shift_Del	Frame_Shift_Del	0.341463	0.82716
RNF43	GENIE-MSK-P-0009057-T01-IM5	p.G659Vfs*41	p.R117Afs*41	Frame_Shift_Del	Frame_Shift_Del	0.173832	0.148
RNF43	GENIE-MSK-P-0009057-T01-IM5	p.R117Afs*41	p.G659Vfs*41	Frame_Shift_Del	Frame_Shift_Del	0.148	0.173832
RNF43	GENIE-MSK-P-0021292-T01-IM6	p.G659Vfs*41	p.R117Pfs*8	Frame_Shift_Del	Frame_Shift_Ins	0.289733	0.234899
RNF43	GENIE-MSK-P-0021292-T01-IM6	p.R117Pfs*8	p.G659Vfs*41	Frame_Shift_Ins	Frame_Shift_Del	0.234899	0.289733
RNF43	GENIE-MSK-P-0029646-T01-IM6	p.G659Vfs*41	p.R117Afs*41	Frame_Shift_Del	Frame_Shift_Del	0.22815	0.242873
RNF43	GENIE-MSK-P-0029646-T01-IM6	p.R117Afs*41	p.G659Vfs*41	Frame_Shift_Del	Frame_Shift_Del	0.242873	0.22815
RNF43	GENIE-MSK-P-0026197-T01-IM6	p.G659Vfs*41	p.R117Tfs*41	Frame_Shift_Del	Frame_Shift_Del	0.208413	0.23229
RNF43	GENIE-MSK-P-0026197-T01-IM6	p.R117Tfs*41	p.G659Vfs*41	Frame_Shift_Del	Frame_Shift_Del	0.23229	0.208413
RNF43	GENIE-MSK-P-0017995-T01-IM6	p.G659Vfs*41	p.R117Afs*41	Frame_Shift_Del	Frame_Shift_Del	0.303473	0.269714
RNF43	GENIE-MSK-P-0017995-T01-IM6	p.R117Afs*41	p.G659Vfs*41	Frame_Shift_Del	Frame_Shift_Del	0.269714	0.303473
RNF43	GENIE-MSK-P-0028979-T01-IM6	p.G659Vfs*41	p.R225Afs*194	Frame_Shift_Del	Frame_Shift_Del	0.263036	0.339947
RNF43	GENIE-MSK-P-0028979-T01-IM6	p.R225Afs*194	p.G659Vfs*41	Frame_Shift_Del	Frame_Shift_Del	0.339947	0.263036
RNF43	GENIE-DFCI-090476-332679	p.G659Vfs*41	p.R225Afs*194	Frame_Shift_Del	Frame_Shift_Del	0.511111	0.28
RNF43	GENIE-DFCI-090476-332679	p.R225Afs*194	p.G659Vfs*41	Frame_Shift_Del	Frame_Shift_Del	0.28	0.511111
RNF43	GENIE-MSK-P-0026197-T01-IM6	p.G659Vfs*41	p.R225Afs*194	Frame_Shift_Del	Frame_Shift_Del	0.208413	0.314607
RNF43	GENIE-MSK-P-0026197-T01-IM6	p.R225Afs*194	p.G659Vfs*41	Frame_Shift_Del	Frame_Shift_Del	0.314607	0.208413
RNF43	GENIE-MSK-P-0005270-T02-IM6	p.G659Vfs*41	p.R225Afs*194	Frame_Shift_Del	Frame_Shift_Del	0.217871	0.277623
RNF43	GENIE-MSK-P-0005270-T02-IM6	p.R225Afs*194	p.G659Vfs*41	Frame_Shift_Del	Frame_Shift_Del	0.277623	0.217871
RNF43	TCGA-A5-A2K7-01	p.G659Vfs*41	p.R225Afs*194	Frame_Shift_Del	Frame_Shift_Del	0.4875	0.366667
RNF43	TCGA-A5-A2K7-01	p.R225Afs*194	p.G659Vfs*41	Frame_Shift_Del	Frame_Shift_Del	0.366667	0.4875
RNF43	TCGA-AJ-A3BG-01	p.G659Vfs*41	p.P441Lfs*61	Frame_Shift_Del	Frame_Shift_Del	0.263889	0.263158
RNF43	TCGA-AJ-A3BG-01	p.P441Lfs*61	p.G659Vfs*41	Frame_Shift_Del	Frame_Shift_Del	0.263158	0.263889
RNF43	GENIE-MSK-P-0031059-T01-IM6	p.G659Vfs*41	p.P441Lfs*61	Frame_Shift_Del	Frame_Shift_Del	0.199659	0.207317
RNF43	GENIE-MSK-P-0031059-T01-IM6	p.P441Lfs*61	p.G659Vfs*41	Frame_Shift_Del	Frame_Shift_Del	0.207317	0.199659
RNF43	GENIE-MSK-P-0010587-T01-IM5	p.G659Vfs*41	p.P441Lfs*61	Frame_Shift_Del	Frame_Shift_Del	0.202268	0.247967
RNF43	GENIE-MSK-P-0010587-T01-IM5	p.P441Lfs*61	p.G659Vfs*41	Frame_Shift_Del	Frame_Shift_Del	0.247967	0.202268
RNF43	TCGA-AA-3947-01	p.G659Vfs*41	p.P441Hfs*2	Frame_Shift_Del	Frame_Shift_Ins	0.22488	0.260504
RNF43	TCGA-AA-3947-01	p.P441Hfs*2	p.G659Vfs*41	Frame_Shift_Ins	Frame_Shift_Del	0.260504	0.22488
RPTOR	GENIE-DFCI-036493-74714	p.N1281S	p.V843M	Missense_Mutation	Missense_Mutation	0.458824	0.507143
RPTOR	GENIE-DFCI-036493-74714	p.V843M	p.N1281S	Missense_Mutation	Missense_Mutation	0.507143	0.458824
RPTOR	GENIE-DFCI-079869-350192	p.N1281S	p.V843M	Missense_Mutation	Missense_Mutation	0.518868	0.495868
RPTOR	GENIE-DFCI-079869-350192	p.V843M	p.N1281S	Missense_Mutation	Missense_Mutation	0.495868	0.518868
RPTOR	GENIE-DFCI-090193-298808	p.N1281S	p.V843M	Missense_Mutation	Missense_Mutation	0.437908	0.483607
RPTOR	GENIE-DFCI-090193-298808	p.V843M	p.N1281S	Missense_Mutation	Missense_Mutation	0.483607	0.437908
RPTOR	GENIE-VICC-191574-unk-1	p.N1281S	p.V843M	Missense_Mutation	Missense_Mutation	0.47016	0.529412
RPTOR	GENIE-VICC-191574-unk-1	p.V843M	p.N1281S	Missense_Mutation	Missense_Mutation	0.529412	0.47016
RPTOR	GENIE-VICC-253912-unk-1	p.N1281S	p.V843M	Missense_Mutation	Missense_Mutation	0.469933	0.490287
RPTOR	GENIE-VICC-253912-unk-1	p.V843M	p.N1281S	Missense_Mutation	Missense_Mutation	0.490287	0.469933
SACS	TCGA-EO-A3AY-01	p.R2906Q	p.R919I	Missense_Mutation	Missense_Mutation	0.290323	0.308824
SACS	TCGA-EO-A3AY-01	p.R919I	p.R2906Q	Missense_Mutation	Missense_Mutation	0.308824	0.290323
SACS	TCGA-BS-A0UV-01	p.R2906Q	p.R919I	Missense_Mutation	Missense_Mutation	0.315385	0.339869
SACS	TCGA-BS-A0UV-01	p.R919I	p.R2906Q	Missense_Mutation	Missense_Mutation	0.339869	0.315385
SACS	TCGA-B5-A11E-01	p.R2906Q	p.R919I	Missense_Mutation	Missense_Mutation	0.449438	0.438462
SACS	TCGA-B5-A11E-01	p.R919I	p.R2906Q	Missense_Mutation	Missense_Mutation	0.438462	0.449438
SPTA1	GENIE-VICC-138091-unk-1	p.K1119N	p.R661H	Missense_Mutation	Missense_Mutation	0.549515	0.520243
SPTA1	GENIE-VICC-138091-unk-1	p.R661H	p.K1119N	Missense_Mutation	Missense_Mutation	0.520243	0.549515
SPTA1	GENIE-VICC-448692-unk-1	p.K1119N	p.R661H	Missense_Mutation	Missense_Mutation	0.492157	0.47033
SPTA1	GENIE-VICC-448692-unk-1	p.R661H	p.K1119N	Missense_Mutation	Missense_Mutation	0.47033	0.492157
SPTA1	GENIE-VICC-975468-unk-1	p.K1119N	p.R661H	Missense_Mutation	Missense_Mutation	0.4	0.360444
SPTA1	GENIE-VICC-975468-unk-1	p.R661H	p.K1119N	Missense_Mutation	Missense_Mutation	0.360444	0.4
TCF7L2	GENIE-MSK-P-0004362-T01-IM5	p.L200Sfs*25	p.K485Sfs*23	Frame_Shift_Del	Frame_Shift_Del	0.205575	0.397638
TCF7L2	GENIE-MSK-P-0004362-T01-IM5	p.K485Sfs*23	p.L200Sfs*25	Frame_Shift_Del	Frame_Shift_Del	0.397638	0.205575
TCF7L2	GENIE-MSK-P-0005455-T01-IM5	p.L200Sfs*25	p.K485Sfs*23	Frame_Shift_Del	Frame_Shift_Del	0.210976	0.212245
TCF7L2	GENIE-MSK-P-0005455-T01-IM5	p.K485Sfs*23	p.L200Sfs*25	Frame_Shift_Del	Frame_Shift_Del	0.212245	0.210976
TCF7L2	GENIE-DFCI-108441-436907	p.L200Sfs*25	p.K485Sfs*23	Frame_Shift_Del	Frame_Shift_Del	0.198561	0.213675
TCF7L2	GENIE-DFCI-108441-436907	p.K485Sfs*23	p.L200Sfs*25	Frame_Shift_Del	Frame_Shift_Del	0.213675	0.198561
TCF7L2	GENIE-MSK-P-0028069-T01-IM6	p.L200Sfs*25	p.K485Sfs*23	Frame_Shift_Del	Frame_Shift_Del	0.185113	0.217623
TCF7L2	GENIE-MSK-P-0028069-T01-IM6	p.K485Sfs*23	p.L200Sfs*25	Frame_Shift_Del	Frame_Shift_Del	0.217623	0.185113
TCF7L2	GENIE-MSK-P-0026683-T01-IM6	p.L200Sfs*25	p.K485Sfs*23	Frame_Shift_Del	Frame_Shift_Del	0.283984	0.295238
TCF7L2	GENIE-MSK-P-0026683-T01-IM6	p.K485Sfs*23	p.L200Sfs*25	Frame_Shift_Del	Frame_Shift_Del	0.295238	0.283984
TCF7L2	GENIE-MSK-P-0014994-T01-IM6	p.L200Sfs*25	p.K485Sfs*23	Frame_Shift_Del	Frame_Shift_Del	0.143911	0.250892
TCF7L2	GENIE-MSK-P-0014994-T01-IM6	p.K485Sfs*23	p.L200Sfs*25	Frame_Shift_Del	Frame_Shift_Del	0.250892	0.143911
TET2	GENIE-DFCI-003821-4497	p.N1636K	p.S1577R	Missense_Mutation	Missense_Mutation	0.491228	0.467692
TET2	GENIE-DFCI-003821-4497	p.S1577R	p.N1636K	Missense_Mutation	Missense_Mutation	0.467692	0.491228
TET2	GENIE-DFCI-010759-9115	p.N1636K	p.S1577R	Missense_Mutation	Missense_Mutation	0.398955	0.387029
TET2	GENIE-DFCI-010759-9115	p.S1577R	p.N1636K	Missense_Mutation	Missense_Mutation	0.387029	0.398955
TET2	GENIE-DFCI-007699-4536	p.N1636K	p.S1577R	Missense_Mutation	Missense_Mutation	0.521951	0.523364
TET2	GENIE-DFCI-007699-4536	p.S1577R	p.N1636K	Missense_Mutation	Missense_Mutation	0.523364	0.521951
TET2	GENIE-DFCI-007462-4109	p.N1636K	p.S1577R	Missense_Mutation	Missense_Mutation	0.444444	0.464115
TET2	GENIE-DFCI-007462-4109	p.S1577R	p.N1636K	Missense_Mutation	Missense_Mutation	0.464115	0.444444
TET2	GENIE-DFCI-003309-5162	p.N1636K	p.S1577R	Missense_Mutation	Missense_Mutation	0.664634	0.755725
TET2	GENIE-DFCI-003309-5162	p.S1577R	p.N1636K	Missense_Mutation	Missense_Mutation	0.755725	0.664634
TNFAIP3	GENIE-DFCI-001639-6186	p.I207L	p.T108A	Missense_Mutation	Missense_Mutation	0.485839	0.522042
TNFAIP3	GENIE-DFCI-001639-6186	p.T108A	p.I207L	Missense_Mutation	Missense_Mutation	0.522042	0.485839
TNFAIP3	GENIE-VICC-384281-unk-1	p.I207L	p.T108A	Missense_Mutation	Missense_Mutation	0.470207	0.490338
TNFAIP3	GENIE-VICC-384281-unk-1	p.T108A	p.I207L	Missense_Mutation	Missense_Mutation	0.490338	0.470207
TNFAIP3	GENIE-DFCI-022593-21120	p.I207L	p.T108A	Missense_Mutation	Missense_Mutation	0.513043	0.520661
TNFAIP3	GENIE-DFCI-022593-21120	p.T108A	p.I207L	Missense_Mutation	Missense_Mutation	0.520661	0.513043
TNFAIP3	GENIE-VICC-193749-unk-1	p.I207L	p.T108A	Missense_Mutation	Missense_Mutation	0.629454	0.56982
TNFAIP3	GENIE-VICC-193749-unk-1	p.T108A	p.I207L	Missense_Mutation	Missense_Mutation	0.56982	0.629454
TNFAIP3	GENIE-DFCI-027167-88607	p.I21T	p.S79R	Missense_Mutation	Missense_Mutation	0.487342	0.455959
TNFAIP3	GENIE-DFCI-027167-88607	p.S79R	p.I21T	Missense_Mutation	Missense_Mutation	0.455959	0.487342
TNFAIP3	GENIE-DFCI-009976-8913	p.I21T	p.S79R	Missense_Mutation	Missense_Mutation	0.529332	0.493976
TNFAIP3	GENIE-DFCI-009976-8913	p.S79R	p.I21T	Missense_Mutation	Missense_Mutation	0.493976	0.529332
TNFAIP3	GENIE-DFCI-006773-2834	p.I21T	p.S79R	Missense_Mutation	Missense_Mutation	0.169374	0.156951
TNFAIP3	GENIE-DFCI-006773-2834	p.S79R	p.I21T	Missense_Mutation	Missense_Mutation	0.156951	0.169374
TP53	TCGA-66-2742-01	p.E349*	p.L348F	Nonsense_Mutation	Missense_Mutation	0.5	0.5
TP53	TCGA-66-2742-01	p.L348F	p.E349*	Missense_Mutation	Nonsense_Mutation	0.5	0.5
TP53	GENIE-CRUK-MB7283-primary	p.E349*	p.L348F	Nonsense_Mutation	Missense_Mutation	0.561798	0.561798
TP53	GENIE-CRUK-MB7283-primary	p.L348F	p.E349*	Missense_Mutation	Nonsense_Mutation	0.561798	0.561798
TP53	GENIE-DFCI-022473-23963	p.E349*	p.L348F	Nonsense_Mutation	Missense_Mutation	0.289474	0.289474
TP53	GENIE-DFCI-022473-23963	p.L348F	p.E349*	Missense_Mutation	Nonsense_Mutation	0.289474	0.289474
TP53	GENIE-CRUK-MB4757-primary	p.E349*	p.L348F	Nonsense_Mutation	Missense_Mutation	0.379032	0.382114
TP53	GENIE-CRUK-MB4757-primary	p.L348F	p.E349*	Missense_Mutation	Nonsense_Mutation	0.382114	0.379032
TP53	GENIE-MSK-P-0012383-T01-IM5	p.R175H	p.R248W	Missense_Mutation	Missense_Mutation	0.165079	0.144654
TP53	GENIE-MSK-P-0012383-T01-IM5	p.R248W	p.R175H	Missense_Mutation	Missense_Mutation	0.144654	0.165079
TP53	TCGA-A6-6142-01	p.R175C	p.R248Q	Missense_Mutation	Missense_Mutation	0.285714	0.305263
TP53	TCGA-A6-6142-01	p.R248Q	p.R175C	Missense_Mutation	Missense_Mutation	0.305263	0.285714
TP53	GENIE-MSK-P-0004449-T01-IM5	p.R175H	p.R248Q	Missense_Mutation	Missense_Mutation	0.390909	0.294326
TP53	GENIE-MSK-P-0004449-T01-IM5	p.R248Q	p.R175H	Missense_Mutation	Missense_Mutation	0.294326	0.390909
TP53	GENIE-MSK-P-0025322-T02-IH3	p.R175H	p.R248Q	Missense_Mutation	Missense_Mutation	0.156446	0.477486
TP53	GENIE-MSK-P-0025322-T02-IH3	p.R248Q	p.R175H	Missense_Mutation	Missense_Mutation	0.477486	0.156446
TP53	GENIE-MDA-2388-4609	p.R175H	p.R248W	Missense_Mutation	Missense_Mutation	0.193396	0.241379
TP53	GENIE-MDA-2388-4609	p.R248W	p.R175H	Missense_Mutation	Missense_Mutation	0.241379	0.193396
TP53	GENIE-DFCI-012570-23892	p.R175C	p.R273C	Missense_Mutation	Missense_Mutation	0.239686	0.169903
TP53	GENIE-DFCI-012570-23892	p.R273C	p.R175C	Missense_Mutation	Missense_Mutation	0.169903	0.239686
TP53	GENIE-UHN-856365-ARC1	p.R175L	p.R273C	Missense_Mutation	Missense_Mutation	0.232673	0.488124
TP53	GENIE-UHN-856365-ARC1	p.R273C	p.R175L	Missense_Mutation	Missense_Mutation	0.488124	0.232673
TP53	GENIE-MSK-P-0010034-T01-IM5	p.R175H	p.R273C	Missense_Mutation	Missense_Mutation	0.181219	0.130524
TP53	GENIE-MSK-P-0010034-T01-IM5	p.R273C	p.R175H	Missense_Mutation	Missense_Mutation	0.130524	0.181219
TP53	GENIE-DFCI-051375-250269	p.R175C	p.R273C	Missense_Mutation	Missense_Mutation	0.480296	0.449827
TP53	GENIE-DFCI-051375-250269	p.R273C	p.R175C	Missense_Mutation	Missense_Mutation	0.449827	0.480296
TP53	TCGA-CG-5721-01	p.R175C	p.R273C	Missense_Mutation	Missense_Mutation	0.258065	0.208333
TP53	TCGA-CG-5721-01	p.R273C	p.R175C	Missense_Mutation	Missense_Mutation	0.208333	0.258065
TP53	TCGA-10-0934-01	p.R248Q	p.R273H	Missense_Mutation	Missense_Mutation	0.446809	0.413043
TP53	TCGA-10-0934-01	p.R273H	p.R248Q	Missense_Mutation	Missense_Mutation	0.413043	0.446809
TP53	GENIE-DFCI-037928-61466	p.R248Q	p.R273C	Missense_Mutation	Missense_Mutation	0.384956	0.244957
TP53	GENIE-DFCI-037928-61466	p.R273C	p.R248Q	Missense_Mutation	Missense_Mutation	0.244957	0.384956
TP53	GENIE-DFCI-088836-298649	p.R248W	p.R273H	Missense_Mutation	Missense_Mutation	0.204545	0.244147
TP53	GENIE-DFCI-088836-298649	p.R273H	p.R248W	Missense_Mutation	Missense_Mutation	0.244147	0.204545
TP53	GENIE-VICC-392511-unk-1	p.R248Q	p.R273H	Missense_Mutation	Missense_Mutation	0.216779	0.385135
TP53	GENIE-VICC-392511-unk-1	p.R273H	p.R248Q	Missense_Mutation	Missense_Mutation	0.385135	0.216779
TP53	GENIE-UHN-116261-ARC1	p.R248Q	p.R273H	Missense_Mutation	Missense_Mutation	0.296154	0.477663
TP53	GENIE-UHN-116261-ARC1	p.R273H	p.R248Q	Missense_Mutation	Missense_Mutation	0.477663	0.296154
TP53	GENIE-DFCI-024238-36057	p.R248Q	p.R273C	Missense_Mutation	Missense_Mutation	0.41784	0.249267
TP53	GENIE-DFCI-024238-36057	p.R273C	p.R248Q	Missense_Mutation	Missense_Mutation	0.249267	0.41784
TP53	GENIE-MSK-P-0021278-T01-IH3	p.R248Q	p.R273H	Missense_Mutation	Missense_Mutation	0.184176	0.187767
TP53	GENIE-MSK-P-0021278-T01-IH3	p.R273H	p.R248Q	Missense_Mutation	Missense_Mutation	0.187767	0.184176
TP53	TCGA-TQ-A7RV-01	p.R248W	p.R273C	Missense_Mutation	Missense_Mutation	0.531646	0.212121
TP53	TCGA-TQ-A7RV-01	p.R273C	p.R248W	Missense_Mutation	Missense_Mutation	0.212121	0.531646
TP53	GENIE-MSK-P-0027825-T01-IM6	p.R248W	p.R273C	Missense_Mutation	Missense_Mutation	0.44519	0.369115
TP53	GENIE-MSK-P-0027825-T01-IM6	p.R273C	p.R248W	Missense_Mutation	Missense_Mutation	0.369115	0.44519
TP53	GENIE-MDA-5309-16462	p.R248Q	p.R273H	Missense_Mutation	Missense_Mutation	0.18452	0.186701
TP53	GENIE-MDA-5309-16462	p.R273H	p.R248Q	Missense_Mutation	Missense_Mutation	0.186701	0.18452
TP53	TCGA-AJ-A3BG-01	p.R248Q	p.R282W	Missense_Mutation	Missense_Mutation	0.510638	0.388889
TP53	TCGA-AJ-A3BG-01	p.R282W	p.R248Q	Missense_Mutation	Missense_Mutation	0.388889	0.510638
TP53	GENIE-MSK-P-0005858-T01-IM5	p.R248W	p.R282W	Missense_Mutation	Missense_Mutation	0.269966	0.499761
TP53	GENIE-MSK-P-0005858-T01-IM5	p.R282W	p.R248W	Missense_Mutation	Missense_Mutation	0.499761	0.269966
TP53	GENIE-MSK-P-0016235-T01-IM6	p.R248W	p.R282W	Missense_Mutation	Missense_Mutation	0.22741	0.153415
TP53	GENIE-MSK-P-0016235-T01-IM6	p.R282W	p.R248W	Missense_Mutation	Missense_Mutation	0.153415	0.22741
TP53	GENIE-MSK-P-0014721-T01-IM6	p.R280T	p.E287D	Missense_Mutation	Missense_Mutation	0.197518	0.189376
TP53	GENIE-MSK-P-0014721-T01-IM6	p.E287D	p.R280T	Missense_Mutation	Missense_Mutation	0.189376	0.197518
TP53	GENIE-MSK-P-0016208-T01-IM6	p.R280K	p.E287Q	Missense_Mutation	Missense_Mutation	0.662366	0.652514
TP53	GENIE-MSK-P-0016208-T01-IM6	p.E287Q	p.R280K	Missense_Mutation	Missense_Mutation	0.652514	0.662366
TP53	TCGA-JX-A3Q0-01	p.R280K	p.E287D	Missense_Mutation	Missense_Mutation	0.307692	0.384615
TP53	TCGA-JX-A3Q0-01	p.E287D	p.R280K	Missense_Mutation	Missense_Mutation	0.384615	0.307692
TP53	TCGA-E2-A1AZ-01	p.R280T	p.E287D	Missense_Mutation	Missense_Mutation	0.425414	0.446154
TP53	TCGA-E2-A1AZ-01	p.E287D	p.R280T	Missense_Mutation	Missense_Mutation	0.446154	0.425414
TP53	GENIE-VICC-953977-unk-1	p.E285K	p.E271Q	Missense_Mutation	Missense_Mutation	0.839864	0.850772
TP53	GENIE-VICC-953977-unk-1	p.E271Q	p.E285K	Missense_Mutation	Missense_Mutation	0.850772	0.839864
TP53	GENIE-MSK-P-0008032-T01-IM5	p.E285Q	p.E271K	Missense_Mutation	Missense_Mutation	0.559712	0.543011
TP53	GENIE-MSK-P-0008032-T01-IM5	p.E271K	p.E285Q	Missense_Mutation	Missense_Mutation	0.543011	0.559712
TP53	GENIE-DFCI-109226-436993	p.E285K	p.E271Q	Missense_Mutation	Missense_Mutation	0.510256	0.507123
TP53	GENIE-DFCI-109226-436993	p.E271Q	p.E285K	Missense_Mutation	Missense_Mutation	0.507123	0.510256
TP53	GENIE-GRCC-6a1d8c8e-metastasis-a	p.E285Q	p.E271Q	Missense_Mutation	Missense_Mutation	0.880582	0.877573
TP53	GENIE-GRCC-6a1d8c8e-metastasis-a	p.E271Q	p.E285Q	Missense_Mutation	Missense_Mutation	0.877573	0.880582
TP53	GENIE-MDA-2589-4909	p.E285K	p.E271K	Missense_Mutation	Missense_Mutation	0.371859	0.222222
TP53	GENIE-MDA-2589-4909	p.E271K	p.E285K	Missense_Mutation	Missense_Mutation	0.222222	0.371859
TP53	TCGA-K4-AAQO-01	p.E285Q	p.E271Q	Missense_Mutation	Missense_Mutation	0.25641	0.321429
TP53	TCGA-K4-AAQO-01	p.E271Q	p.E285Q	Missense_Mutation	Missense_Mutation	0.321429	0.25641
TP53	GENIE-DFCI-046336-218593	p.E285K	p.E271Q	Missense_Mutation	Missense_Mutation	0.369697	0.377926
TP53	GENIE-DFCI-046336-218593	p.E271Q	p.E285K	Missense_Mutation	Missense_Mutation	0.377926	0.369697
TP53	GENIE-MSK-P-0014402-T01-IM6	p.E285K	p.E287K	Missense_Mutation	Missense_Mutation	0.427979	0.435484
TP53	GENIE-MSK-P-0014402-T01-IM6	p.E287K	p.E285K	Missense_Mutation	Missense_Mutation	0.435484	0.427979
TP53	GENIE-MSK-P-0020062-T01-IM6	p.E285K	p.E287Q	Missense_Mutation	Missense_Mutation	0.393258	0.487751
TP53	GENIE-MSK-P-0020062-T01-IM6	p.E287Q	p.E285K	Missense_Mutation	Missense_Mutation	0.487751	0.393258
TP53	TCGA-FD-A43N-01	p.E285K	p.E287D	Missense_Mutation	Missense_Mutation	0.561798	0.525773
TP53	TCGA-FD-A43N-01	p.E287D	p.E285K	Missense_Mutation	Missense_Mutation	0.525773	0.561798
TP53	GENIE-MSK-P-0012138-T01-IM5	p.E285K	p.E287D	Missense_Mutation	Missense_Mutation	0.17369	0.171988
TP53	GENIE-MSK-P-0012138-T01-IM5	p.E287D	p.E285K	Missense_Mutation	Missense_Mutation	0.171988	0.17369
TP53	GENIE-MSK-P-0006253-T01-IM5	p.E285K	p.E287D	Missense_Mutation	Missense_Mutation	0.275794	0.286307
TP53	GENIE-MSK-P-0006253-T01-IM5	p.E287D	p.E285K	Missense_Mutation	Missense_Mutation	0.286307	0.275794
TP53	GENIE-DFCI-026019-159243	p.M160I	p.A161S	Missense_Mutation	Missense_Mutation	0.685619	0.69103
TP53	GENIE-DFCI-026019-159243	p.A161S	p.M160I	Missense_Mutation	Missense_Mutation	0.69103	0.685619
TP53	GENIE-DFCI-089215-298802	p.M160I	p.A161T	Missense_Mutation	Missense_Mutation	0.222222	0.223969
TP53	GENIE-DFCI-089215-298802	p.A161T	p.M160I	Missense_Mutation	Missense_Mutation	0.223969	0.222222
TP53	GENIE-NKI-ST6T-2KYF	p.M160I	p.A161S	Missense_Mutation	Missense_Mutation	0.820164	0.178186
TP53	GENIE-NKI-ST6T-2KYF	p.A161S	p.M160I	Missense_Mutation	Missense_Mutation	0.178186	0.820164
TP53	TCGA-85-A4JC-01	p.M160I	p.A161S	Missense_Mutation	Missense_Mutation	0.217949	0.220779
TP53	TCGA-85-A4JC-01	p.A161S	p.M160I	Missense_Mutation	Missense_Mutation	0.220779	0.217949
TSC1	GENIE-DFCI-108705-282585	p.E990K	p.D1002V	Missense_Mutation	Missense_Mutation	0.511706	0.505477
TSC1	GENIE-DFCI-108705-282585	p.D1002V	p.E990K	Missense_Mutation	Missense_Mutation	0.505477	0.511706
TSC1	GENIE-DUKE-321-PRIMPROSTATE	p.E990K	p.D1002V	Missense_Mutation	Missense_Mutation	0.590214	0.619691
TSC1	GENIE-DUKE-321-PRIMPROSTATE	p.D1002V	p.E990K	Missense_Mutation	Missense_Mutation	0.619691	0.590214
TSC1	GENIE-DFCI-004316-2355	p.E990K	p.D1002V	Missense_Mutation	Missense_Mutation	0.5	0.60274
TSC1	GENIE-DFCI-004316-2355	p.D1002V	p.E990K	Missense_Mutation	Missense_Mutation	0.60274	0.5
TTN	TCGA-B5-A3FA-01	p.R2506Q	p.R35989*	Missense_Mutation	Nonsense_Mutation	0.47541	0.45
TTN	TCGA-B5-A3FA-01	p.R35989*	p.R2506Q	Nonsense_Mutation	Missense_Mutation	0.45	0.47541
TTN	TCGA-AX-A0J0-01	p.R2506Q	p.R35989*	Missense_Mutation	Nonsense_Mutation	0.436364	0.346667
TTN	TCGA-AX-A0J0-01	p.R35989*	p.R2506Q	Nonsense_Mutation	Missense_Mutation	0.346667	0.436364
TTN	TCGA-AZ-4315-01	p.R2506Q	p.R35989*	Missense_Mutation	Nonsense_Mutation	0.324324	0.362319
TTN	TCGA-AZ-4315-01	p.R35989*	p.R2506Q	Nonsense_Mutation	Missense_Mutation	0.362319	0.324324
U2AF1	GENIE-UHN-AGI573313-BC1	p.S34F	p.Q157R	Missense_Mutation	Missense_Mutation	0.315938	0.324698
U2AF1	GENIE-UHN-AGI573313-BC1	p.Q157R	p.S34F	Missense_Mutation	Missense_Mutation	0.324698	0.315938
U2AF1	GENIE-UCHI-Patient313-T1	p.S34F	p.Q157R	Missense_Mutation	Missense_Mutation	0.13601	0.209664
U2AF1	GENIE-UCHI-Patient313-T1	p.Q157R	p.S34F	Missense_Mutation	Missense_Mutation	0.209664	0.13601
U2AF1	GENIE-VICC-231555-unk-1	p.S34F	p.Q157R	Missense_Mutation	Missense_Mutation	0.408418	0.43537
U2AF1	GENIE-VICC-231555-unk-1	p.Q157R	p.S34F	Missense_Mutation	Missense_Mutation	0.43537	0.408418
U2AF1	GENIE-UHN-AGI660798-BM1	p.S34F	p.Q157R	Missense_Mutation	Missense_Mutation	0.411071	0.378616
U2AF1	GENIE-UHN-AGI660798-BM1	p.Q157R	p.S34F	Missense_Mutation	Missense_Mutation	0.378616	0.411071
ZNF180	TCGA-B5-A0JY-01	p.R569I	p.R625I	Missense_Mutation	Missense_Mutation	0.322115	0.311927
ZNF180	TCGA-B5-A0JY-01	p.R625I	p.R569I	Missense_Mutation	Missense_Mutation	0.311927	0.322115
ZNF180	TCGA-B5-A11E-01	p.R569I	p.R625I	Missense_Mutation	Missense_Mutation	0.49635	0.381944
ZNF180	TCGA-B5-A11E-01	p.R625I	p.R569I	Missense_Mutation	Missense_Mutation	0.381944	0.49635
ZNF180	TCGA-AX-A0J0-01	p.R569I	p.R625I	Missense_Mutation	Missense_Mutation	0.402516	0.50303
ZNF180	TCGA-AX-A0J0-01	p.R625I	p.R569I	Missense_Mutation	Missense_Mutation	0.50303	0.402516
ZNF442	TCGA-B5-A1MR-01	p.R393Q	p.R369I	Missense_Mutation	Missense_Mutation	0.2	0.164179
ZNF442	TCGA-B5-A1MR-01	p.R369I	p.R393Q	Missense_Mutation	Missense_Mutation	0.164179	0.2
ZNF442	TCGA-AG-A002-01	p.R393Q	p.R369I	Missense_Mutation	Missense_Mutation	0.756972	0.362976
ZNF442	TCGA-AG-A002-01	p.R369I	p.R393Q	Missense_Mutation	Missense_Mutation	0.362976	0.756972
ZNF442	TCGA-EO-A22X-01	p.R393Q	p.R369I	Missense_Mutation	Missense_Mutation	0.405405	0.393617
ZNF442	TCGA-EO-A22X-01	p.R369I	p.R393Q	Missense_Mutation	Missense_Mutation	0.393617	0.405405
ZNF442	TCGA-AG-A002-01	p.R393Q	p.R309Q	Missense_Mutation	Missense_Mutation	0.756972	0.375472
ZNF442	TCGA-AG-A002-01	p.R309Q	p.R393Q	Missense_Mutation	Missense_Mutation	0.375472	0.756972
ZNF442	TCGA-AX-A05Z-01	p.R393Q	p.R309Q	Missense_Mutation	Missense_Mutation	0.273056	0.365772
ZNF442	TCGA-AX-A05Z-01	p.R309Q	p.R393Q	Missense_Mutation	Missense_Mutation	0.365772	0.273056
ZNF442	TCGA-EO-A22X-01	p.R393Q	p.R309*	Missense_Mutation	Nonsense_Mutation	0.405405	0.37037
ZNF442	TCGA-EO-A22X-01	p.R309*	p.R393Q	Nonsense_Mutation	Missense_Mutation	0.37037	0.405405
ZNF678	TCGA-F5-6814-01	p.R313I	p.R509I	Missense_Mutation	Missense_Mutation	0.21875	0.4
ZNF678	TCGA-F5-6814-01	p.R509I	p.R313I	Missense_Mutation	Missense_Mutation	0.4	0.21875
ZNF678	TCGA-AG-A002-01	p.R313I	p.R509I	Missense_Mutation	Missense_Mutation	0.364162	0.336066
ZNF678	TCGA-AG-A002-01	p.R509I	p.R313I	Missense_Mutation	Missense_Mutation	0.336066	0.364162
ZNF678	TCGA-B5-A0JY-01	p.R313K	p.R509I	Missense_Mutation	Missense_Mutation	0.272727	0.227273
ZNF678	TCGA-B5-A0JY-01	p.R509I	p.R313K	Missense_Mutation	Missense_Mutation	0.227273	0.272727
ZNF850	TCGA-E6-A1LX-01	p.R385Q	p.R354Q	Missense_Mutation	Missense_Mutation	0.386364	0.142857
ZNF850	TCGA-E6-A1LX-01	p.R354Q	p.R385Q	Missense_Mutation	Missense_Mutation	0.142857	0.386364
ZNF850	TCGA-EO-A3B0-01	p.R385Q	p.R354Q	Missense_Mutation	Missense_Mutation	0.479167	0.468085
ZNF850	TCGA-EO-A3B0-01	p.R354Q	p.R385Q	Missense_Mutation	Missense_Mutation	0.468085	0.479167
ZNF850	TCGA-AG-3892-01	p.R385Q	p.R354Q	Missense_Mutation	Missense_Mutation	0.15625	0.222222
ZNF850	TCGA-AG-3892-01	p.R354Q	p.R385Q	Missense_Mutation	Missense_Mutation	0.222222	0.15625
ZNF879	TCGA-AP-A1E0-01	p.R364Q	p.K134N	Missense_Mutation	Missense_Mutation	0.25	0.392857
ZNF879	TCGA-AP-A1E0-01	p.K134N	p.R364Q	Missense_Mutation	Missense_Mutation	0.392857	0.25
ZNF879	TCGA-DF-A2KU-01	p.R364Q	p.K134N	Missense_Mutation	Missense_Mutation	0.227273	0.466667
ZNF879	TCGA-DF-A2KU-01	p.K134N	p.R364Q	Missense_Mutation	Missense_Mutation	0.466667	0.227273
ZNF879	TCGA-EI-6917-01	p.R364*	p.K134N	Nonsense_Mutation	Missense_Mutation	0.277778	0.208333
ZNF879	TCGA-EI-6917-01	p.K134N	p.R364*	Missense_Mutation	Nonsense_Mutation	0.208333	0.277778

## Sheet: SomeRareDoubles
Gene	Mut1	Mut2	DoubleMut#	OnlyMut1	OnlyMut2	GeneMutant#	AllTumor#VAF>	p	OddsR	Qval	Log2_OR4	Tendency
BRAF	H725	F247	1	4	5	3064	62567	0.000479409	3127.85	0.0942938	11.611	Co-occurence
BRAF	L584	K601	2	6	90	3064	62567	5.95393e-05	231.367	0.0733528	7.85404	Co-occurence
BRAF	P367	K601	2	3	90	3064	62567	2.13253e-05	462.756	0.0733528	8.85411	Co-occurence
BRAF	P367	L597	2	3	32	3064	62567	2.86329e-06	1302.71	0.0122332	10.3473	Co-occurence
PIK3CA	D454	E453	2	6	108	7284	62567	8.51714e-05	192.75	0.0733528	7.59059	Co-occurence
PIK3CA	E453	G451	2	108	5	7284	62567	6.39521e-05	231.304	0.0733528	7.85364	Co-occurence
PIK3CA	E522	G12	1	3	4	7284	62567	0.000319627	5213.25	0.0787051	12.348	Co-occurence
PIK3CA	F667	P539	2	3	30	7284	62567	2.5317e-06	1389.6	0.010944	10.4405	Co-occurence
PIK3CA	G1049	P539	2	63	30	7284	62567	0.000516596	66.1079	0.0999059	6.04675	Co-occurence
PIK3CA	G118	T957	2	99	1	7284	62567	7.73215e-06	1261.92	0.0306838	10.3014	Co-occurence
PIK3CA	I816	R19	1	2	2	7284	62567	0.000143841	15640.5	0.0733528	13.933	Co-occurence
PIK3CA	M123	P124	1	2	2	7284	62567	0.000143841	15640.5	0.0733528	13.933	Co-occurence
PIK3CA	R1023	F744	1	2	2	7284	62567	0.000143841	15640.5	0.0733528	13.933	Co-occurence
PIK3CA	R537	L997	1	2	2	7284	62567	0.000143841	15640.5	0.0733528	13.933	Co-occurence
PIK3CA	R693	D589	1	3	2	7284	62567	0.000191785	10426.8	0.0733528	13.348	Co-occurence
PIK3CA	R818	D350	2	3	32	7284	62567	2.86329e-06	1302.71	0.0122332	10.3473	Co-occurence
PIK3CA	R88	F667	2	225	3	7284	62567	0.000130114	184.702	0.0733528	7.52906	Co-occurence
PIK3CA	R88	L339	2	225	6	7284	62567	0.000361708	92.3467	0.083599	6.52899	Co-occurence
PIK3CA	R88	S1015	2	225	1	7284	62567	3.9222e-05	554.124	0.0733528	9.11407	Co-occurence
PIK3CA	T957	G364	1	2	9	7284	62567	0.000479417	3475.28	0.0942938	11.7629	Co-occurence
PTEN	D312	V158	1	2	4	3501	62567	0.000239728	7820	0.0740142	12.933	Co-occurence
PTEN	D324	D331	1	3	4	3501	62567	0.000319627	5213.25	0.0787051	12.348	Co-occurence
PTEN	E157	M134	2	12	14	3501	62567	5.56918e-06	744.512	0.022665	9.54015	Co-occurence
PTEN	F81	F215	1	3	4	3501	62567	0.000319627	5213.25	0.0787051	12.348	Co-occurence
PTEN	G127	H123	2	27	14	3501	62567	2.47916e-05	330.815	0.0733528	8.36988	Co-occurence
PTEN	K221	G230	1	3	5	3501	62567	0.000383543	4170.53	0.083599	12.026	Co-occurence
PTEN	K263	K266	1	3	6	3501	62567	0.000447456	3475.39	0.0914179	11.763	Co-occurence
PTEN	K267	C250	2	121	8	3501	62567	0.000170731	129	0.0733528	7.01123	Co-occurence
PTEN	K267	K164	2	121	5	3501	62567	7.99834e-05	206.41	0.0733528	7.68937	Co-occurence
PTEN	K267	L57	2	121	14	3501	62567	0.000451779	73.7072	0.0922926	6.20373	Co-occurence
PTEN	L100	F145	1	2	6	3501	62567	0.000335608	5213.17	0.078928	12.3479	Co-occurence
PTEN	N49	G44	1	2	6	3501	62567	0.000335608	5213.17	0.078928	12.3479	Co-occurence
PTEN	P30	I32	1	3	4	3501	62567	0.000319627	5213.25	0.0787051	12.348	Co-occurence
PTEN	R11	E299	2	1	21	3501	62567	3.87696e-07	5956.48	0.00197858	12.5402	Co-occurence
PTEN	R130	F56	2	474	2	3501	62567	0.000343061	130.989	0.0806467	7.03331	Co-occurence
PTEN	R130	T348	2	474	2	3501	62567	0.000343061	130.989	0.0806467	7.03331	Co-occurence
PTEN	R173	K128	2	104	13	3501	62567	0.00029427	92.3787	0.0781473	6.52949	Co-occurence
PTEN	Y240	G208	1	8	2	3501	62567	0.000431482	3909.75	0.0903222	11.9329	Co-occurence
PTEN	Y29	K327	1	3	3	3501	62567	0.000255707	6951.11	0.0740142	12.763	Co-occurence
