# Supplementary material for: Pan-cancer clinical impact of latent drivers from double mutations
Source: Commun Biol. 2023 Feb 20;6:202. doi: 10.1038/s42003-023-04519-5 (PMC9941481; doi:10.1038/s42003-023-04519-5)
Supplement: Supplementary file 4 — Supplementary Data 2 [file 42003_2023_4519_MOESM4_ESM.xlsx]

## Sheet: Sheet1
Mut1	Mut2	DoubleMut#	OnlyMut1	OnlyMut2	GeneMutant#	NotHypermutated#	AllTumor#VAF>	p_value	OddsR	Permutation_P_Values
TP53_R280	TP53_E287	3	254	45	21632	59048	62567	0.00121954	15.4189	0
APC_R2204	APC_S1861	2	12	4	4661	59048	62567	7.82572e-07	2459.58	0.0004
PTEN_R130	PTEN_F154	3	390	3	3037	59048	62567	5.76532e-06	150.39	0.005
PIK3CA_R88	PIK3CA_Y1021	3	162	40	6644	59048	62567	0.000243543	27.2421	0.0078
PIK3CA_R88	PIK3CA_T1025	4	161	29	6644	59048	62567	2.25795e-06	50.4211	0.0082
APC_R230	APC_R2237	1	5	12	4661	59048	62567	0.00132029	983.833	0.0092
PIK3CA_E545	PIK3CA_E726	20	1600	115	6644	59048	62567	9.80686e-10	6.22967	0.0098
PIK3CA_R88	PIK3CA_R357	5	160	7	6644	59048	62567	1.24956e-10	262.839	0.0106
PTEN_R130	PTEN_R142	2	391	7	3037	59048	62567	0.00154223	42.8557	0.0116
PTEN_R173	PTEN_R142	3	79	6	3037	59048	62567	2.15506e-07	373.165	0.0162
PIK3CA_R88	PIK3CA_M1043	3	162	103	6644	59048	62567	0.00334773	10.5681	0.0342
TP53_E285	TP53_E271	7	233	97	21632	59048	62567	2.55059e-07	18.184	0.0428
PIK3CA_R108	PIK3CA_R88	9	51	156	6644	59048	62567	1.08991e-13	66.552	0.0576
TP53_E285	TP53_E287	5	235	43	21632	59048	62567	1.57957e-06	29.0772	0.062
PTEN_R130	PTEN_R173	4	389	78	3037	59048	62567	0.00224599	7.72223	0.0666
PTEN_R130	PTEN_I67	4	389	4	3037	59048	62567	1.32454e-07	150.774	0.0728
PTEN_N323	PTEN_K267	15	75	73	3037	59048	62567	4.71742e-27	161.329	0.0728
POLE_P286	POLE_R1826	1	9	0	329	59048	62567	0.000169354	inf	0.0744
APC_D849	APC_S1465	1	16	132	4661	59048	62567	0.0376136	27.8878	0.0814
PTEN_R173	PTEN_R233	3	79	98	3037	59048	62567	0.000389926	22.8112	0.0876
TCF7L2_L200	TCF7L2_K485	4	4	64	257	59048	62567	1.12164e-10	921.5	0.0888
APC_T1556	APC_S1465	5	229	128	4661	59048	62567	0.000199278	10.0106	0.0936
RNF43_G659	RNF43_R225	1	185	5	440	59048	62567	0.0187525	63.6292	0.096
PIM1_G28	PIM1_K24	3	7	7	82	59048	62567	4.19421e-10	3614.14	0.0962
KRAS_Q61	KRAS_E62	2	466	0	7605	59048	62567	6.26844e-05	inf	0.1002
PIM1_S97	PIM1_L25	3	6	2	82	59048	62567	2.44777e-11	14759.2	0.1018
PIM1_G28	PIM1_V96	3	7	1	82	59048	62567	1.39882e-11	25301.6	0.1064
PTEN_T319	PTEN_R130	9	173	384	3037	59048	62567	4.1994e-06	7.92296	0.109
PIK3CA_R93	PIK3CA_Y1021	3	64	40	6644	59048	62567	1.66791e-05	69.0715	0.1096
PIM1_S97	PIM1_P33	3	6	3	82	59048	62567	4.89517e-11	9839.33	0.1106
PIK3CA_R93	PIK3CA_E418	2	65	14	6644	59048	62567	0.000150638	129.598	0.1108
PTEN_R130	PTEN_F341	2	391	10	3037	59048	62567	0.0027903	29.9974	0.1112
PIM1_G28	PIM1_H21	3	7	0	82	59048	62567	3.49735e-12	inf	0.1114
PTEN_K267	PTEN_V290	2	86	23	3037	59048	62567	0.000644211	59.5925	0.1182
PIK3CA_V344	PIK3CA_T1025	3	55	30	6644	59048	62567	4.80475e-06	107.2	0.1204
PTEN_D268	PTEN_N323	3	27	87	3037	59048	62567	1.34925e-05	75.2631	0.1212
RNF43_G659	RNF43_R117	6	180	9	440	59048	62567	4.40313e-12	217.974	0.1214
PTPRD_S431	PTPRD_R232	1	5	5	658	59048	62567	0.000609544	2361.48	0.123
B2M_L15	B2M_D96	2	69	5	242	59048	62567	2.98181e-05	341.867	0.1298
CTCF_E691	CTCF_T204	1	10	86	340	59048	62567	0.0160896	68.5477	0.1366
KMT2D_P2354	KMT2D_V3089	1	44	13	2353	59048	62567	0.0106178	103.129	0.1374
PTEN_R130	PTEN_Y155	6	387	13	3037	59048	62567	2.10995e-09	69.9368	0.1382
EGFR_L858	EGFR_L62	6	496	8	1467	59048	62567	1.03881e-09	88.5151	0.141
ARID1A_G276	ARID1A_D1850	3	36	122	2486	59048	62567	8.00448e-05	40.2234	0.158
ERBB2_L755	ERBB2_V842	5	93	44	866	59048	62567	2.04365e-08	71.977	0.1628
APC_R1114	APC_R332	1	111	11	4661	59048	62567	0.0225273	48.2596	0.1798
CDKN2A_D108	CDKN2A_E119	2	59	14	2008	59048	62567	0.000124799	142.792	0.1812
ERBB2_L755	ERBB2_R678	4	94	62	866	59048	62567	4.75016e-06	40.4173	0.1902
PIK3CA_E542	PIK3CA_E453	10	929	92	6644	59048	62567	5.6202e-06	6.78815	0.193
PIK3CA_H1047	PIK3CA_E545	14	2054	1606	6644	59048	62567	9.24374e-12	0.235011	0.193
B2M_L15	B2M_T93	4	67	9	242	59048	62567	1.36049e-09	391.164	0.202
PIM1_S97	PIM1_G99	4	5	3	82	59048	62567	8.70532e-15	15742.9	0.218
MSH6_F1088	MSH6_T1219	2	72	5	382	59048	62567	3.24045e-05	327.606	0.2218
ARID1A_F2141	ARID1A_D1850	5	35	120	2486	59048	62567	2.4317e-08	70.1048	0.222
TET2_N1636	TET2_S1577	5	0	0	763	59048	62567	1.67197e-22	inf	0.2326
PTEN_G165	PTEN_R130	3	22	390	3037	59048	62567	0.000603533	20.501	0.2354
ARID1A_D1850	ARID1A_Q372	5	120	28	2486	59048	62567	8.87544e-09	87.6414	0.2384
BCL2_A131	BCL2_V134	3	15	2	143	59048	62567	2.37729e-10	5902.8	0.2386
TP53_R175	TP53_R273	2	1207	1679	21632	59048	62567	6.26934e-13	0.0554242	0.239
JAK1_K860	JAK1_N339	5	70	4	222	59048	62567	3.62166e-13	1053.02	0.2408
PIM1_G28	PIM1_L184	3	7	4	82	59048	62567	1.22364e-10	6325.07	0.2636
PIK3CA_H1047	PIK3CA_P539	7	2061	22	6644	59048	62567	5.06646e-05	8.7933	0.2706
B2M_L15	B2M_V69	4	67	14	242	59048	62567	5.79613e-09	251.441	0.2728
JAK1_N339	JAK1_L431	3	6	13	222	59048	62567	1.3696e-09	2270.23	0.2816
DICER1_D1709	DICER1_R937	1	16	4	289	59048	62567	0.00143873	922.297	0.3026
JAK1_K142	JAK1_K860	3	8	72	222	59048	62567	3.2235e-07	307.109	0.3028
JAK1_K860	JAK1_L431	4	71	12	222	59048	62567	4.31746e-09	276.812	0.3062
KRAS_G12	KRAS_G13	4	5922	800	7605	59048	62567	4.38276e-31	0.044176	0.3098
PIK3CA_H1047	PIK3CA_V344	9	2059	49	6644	59048	62567	0.000176221	5.07854	0.3162
TP53_E349	TP53_L348	3	50	14	21632	59048	62567	4.60154e-07	252.776	0.3196
PIK3CA_R88	PIK3CA_E81	2	163	46	6644	59048	62567	0.00804666	15.6941	0.3214
CDKN2A_R58	CDKN2A_A57	3	167	13	2008	59048	62567	1.2772e-05	81.3427	0.3286
PTEN_R173	PTEN_F341	2	80	10	3037	59048	62567	0.0001246	147.39	0.3304
PIM1_G83	PIM1_L184	4	2	3	82	59048	62567	1.03647e-15	39359.3	0.3402
ESR1_K32	ESR1_L35	3	1	0	563	59048	62567	1.16578e-13	inf	0.3504
TP53_R248	TP53_R282	2	1508	621	21632	59048	62567	3.00385e-05	0.121557	0.3678
RNF43_G659	RNF43_P441	1	185	4	440	59048	62567	0.0156515	79.5378	0.3744
PIK3CA_R88	PIK3CA_D350	1	164	23	6644	59048	62567	0.0649648	15.6045	0.4176
AR_T878	AR_W742	3	11	8	396	59048	62567	1.74847e-09	2012.25	0.4218
PIK3CA_E542	PIK3CA_H1047	13	926	2055	6644	59048	62567	0.000104433	0.382937	0.4264
JAK1_K860	JAK1_P430	8	67	14	222	59048	62567	1.45187e-18	502.849	0.431
PIK3CA_R108	PIK3CA_R38	1	59	42	6644	59048	62567	0.0427886	23.7877	0.4332
EGFR_S768	EGFR_V769	3	61	5	1467	59048	62567	6.77366e-08	580.121	0.4468
EGFR_L858	EGFR_R776	3	499	6	1467	59048	62567	4.93907e-05	58.6573	0.4574
PIK3CA_H1047	PIK3CA_R108	11	2057	49	6644	59048	62567	6.67863e-06	6.21314	0.4856
PTEN_P204	PTEN_R130	2	14	391	3037	59048	62567	0.00498484	21.4253	0.4912
ERBB2_S310	ERBB2_D277	3	156	12	866	59048	62567	8.51219e-06	94.3542	0.504
PIK3CA_H1047	PIK3CA_E365	8	2060	18	6644	59048	62567	1.98331e-06	12.2895	0.504
EGFR_L858	EGFR_K860	3	499	1	1467	59048	62567	2.42782e-06	351.974	0.5162
BRCA1_N550	BRCA1_F486	3	0	0	427	59048	62567	2.91446e-14	inf	0.5168
TP53_R248	TP53_R273	10	1500	1671	21632	59048	62567	1.49718e-09	0.222888	0.5168
INPPL1_R1156	INPPL1_P976	6	34	9	80	59048	62567	3.24963e-16	1156.84	0.5186
EGFR_L858	EGFR_V834	6	496	1	1467	59048	62567	2.54704e-12	708.206	0.5188
BRCA1_F486	BRCA1_Y179	3	0	0	427	59048	62567	2.91446e-14	inf	0.5274
BRCA1_N550	BRCA1_Y179	3	0	0	427	59048	62567	2.91446e-14	inf	0.532
EGFR_L861	EGFR_T790	4	54	151	1467	59048	62567	1.73506e-05	28.8639	0.5448
TP53_M160	TP53_A161	3	12	68	21632	59048	62567	7.50103e-07	216.783	0.5562
JAK1_P861	JAK1_I143	1	7	3	222	59048	62567	0.000541836	2811.29	0.5596
PDE4DIP_R1378	PDE4DIP_Q573	3	1	0	32	59048	62567	1.16578e-13	inf	0.5718
U2AF1_S34	U2AF1_Q157	4	196	72	353	59048	62567	0.000135393	16.6599	0.5888
INPPL1_R70	INPPL1_R1156	1	5	39	80	59048	62567	0.00405778	302.579	0.6158
EGFR_L858	EGFR_A871	5	497	0	1467	59048	62567	4.35401e-11	inf	0.6192
EGFR_G719	EGFR_E709	20	101	14	1467	59048	62567	4.41431e-46	833.281	0.6266
EGFR_L858	EGFR_L833	3	499	7	1467	59048	62567	7.01121e-05	50.2768	0.6514
PIK3CA_H1047	PIK3CA_E726	18	2050	117	6644	59048	62567	1.26216e-06	4.26739	0.6514
FGFR3_S249	FGFR3_S348	3	248	0	651	59048	62567	7.58961e-08	inf	0.6518
EGFR_T790	EGFR_C797	8	147	1	1467	59048	62567	1.68558e-20	3205.01	0.6586
TP53_R175	TP53_R248	3	1206	1507	21632	59048	62567	2.52407e-10	0.0929856	0.6762
ALK_P367	ALK_G464	4	9	2	631	59048	62567	2.11702e-14	13118.4	0.6818
PIK3CA_E542	PIK3CA_E726	20	919	115	6644	59048	62567	5.94895e-14	10.9749	0.6844
PIK3CA_H1047	PIK3CA_H1048	5	2063	9	6644	59048	62567	8.05498e-05	15.342	0.7138
POLE_R52	POLE_S2022	3	4	0	329	59048	62567	1.02006e-12	inf	0.7442
PIK3CA_H1047	PIK3CA_N107	4	2064	6	6644	59048	62567	0.000265887	18.4025	0.7564
EGFR_T790	EGFR_G719	5	150	116	1467	59048	62567	1.81691e-05	16.8899	0.7568
EPHA3_E298	EPHA3_V597	3	3	1	533	59048	62567	2.33148e-12	59041	0.757
ARID1A_P289	ARID1A_R1323	5	1	1	2486	59048	62567	6.01901e-21	295205	0.7576
TNFAIP3_I21	TNFAIP3_S79	3	0	0	188	59048	62567	2.91446e-14	inf	0.782
EGFR_G779	EGFR_G719	3	7	118	1467	59048	62567	9.9665e-07	213.995	0.8048
ERCC4_L27	ERCC4_Q406	4	2	0	203	59048	62567	2.9616e-17	inf	0.8188
EGFR_L858	EGFR_S768	10	492	54	1467	59048	62567	1.81284e-10	22.016	0.823
TNFAIP3_I207	TNFAIP3_T108	4	0	0	188	59048	62567	1.9744e-18	inf	0.8314
EGFR_L858	EGFR_E709	10	492	24	1467	59048	62567	1.97066e-13	49.5613	0.8414
KMT2A_T3620	KMT2A_V3619	3	0	0	547	59048	62567	2.91446e-14	inf	0.8584
SPTA1_K1119	SPTA1_R661	3	1	1	129	59048	62567	4.66307e-13	177129	0.8648
FGFR1_K656	FGFR1_V561	4	25	1	275	59048	62567	2.3439e-13	9442.88	0.8704
ASXL1_M168	ASXL1_P1259	2	1	1	984	59048	62567	5.16255e-09	118088	0.8948
PRKDC_L1706	PRKDC_V1478	12	7	0	487	59048	62567	1.34489e-44	inf	0.8978
KMT2D_A2925	KMT2D_L2245	6	3	0	2353	59048	62567	1.42722e-24	inf	0.9018
EGFR_G719	EGFR_S768	38	83	26	1467	59048	62567	5.95988e-88	1037.18	0.916
RPTOR_N1281	RPTOR_V843	5	0	0	157	59048	62567	1.67197e-22	inf	0.941
TSC1_E990	TSC1_D1002	3	1	0	364	59048	62567	1.16578e-13	inf	0.9528
MLH1_A31	MLH1_G454	5	0	3	234	59048	62567	9.36304e-21	inf	0.9626
EGFR_L858	EGFR_T790	47	455	108	1467	59048	62567	3.30071e-59	55.8931	0.9632
EGFR_L861	EGFR_G719	10	48	111	1467	59048	62567	4.28603e-17	110.509	0.973
AR_H875	AR_L702	5	15	18	396	59048	62567	8.68939e-14	1092.78	0.9994
IRS2_G879	IRS2_G882	20	3	0	116	59048	62567	1.62793e-74	inf	0.9998
