# Supplementary material for: Pan-cancer clinical impact of latent drivers from double mutations
Source: Commun Biol. 2023 Feb 20;6:202. doi: 10.1038/s42003-023-04519-5 (PMC9941481; doi:10.1038/s42003-023-04519-5)
Supplement: Supplementary file 5 — Supplementary Data 3 [file 42003_2023_4519_MOESM5_ESM.xlsx]

## Sheet: Sheet1
Tumor	Mut1	Mut2	Codon1	Codon2	Channel1	Channel2	Mut1Among96Channels	Mut2Among96Channels	DoubletsSameChannel
GENIE-VICC-975468-unk-1	SPTA1_K1119	SPTA1_R661	aaG/aaC	cGt/cAt	A[G>C]T	C[G>A]T	Yes	Yes	Different
GENIE-DFCI-040343-203667	EGFR_T790	EGFR_C797	aCg/aTg	Tgc/Agc	A[C>T]G	C[T>A]G	Yes	Yes	Different
TCGA-AJ-A3OK-01	PTEN_R130	PTEN_R173	cGa/cAa	cGc/cAc	C[G>A]A	C[G>A]C	Yes	Yes	Different
GENIE-DFCI-010655-8424	EGFR_L858	EGFR_A871	cTg/cGg	gCa/gAa	C[T>G]G	G[C>A]A	Yes	Yes	Different
GENIE-JHU-02187-02634	EGFR_L861	EGFR_T790	cTg/cAg	aCg/aTg	C[T>A]G	A[C>T]G	Yes	Yes	Different
GENIE-DFCI-008512-6814	PIK3CA_E542	PIK3CA_H1047	Gaa/Aaa	cAt/cGt	T[G>A]A	C[A>G]T	Yes	Yes	Different
TCGA-BR-4371-01	PIK3CA_H1047	PIK3CA_E545	cAt/cGt	Gag/Aag	C[A>G]T	T[G>A]A	Yes	Yes	Different
TCGA-D1-A16Y-01	PIK3CA_R88	PIK3CA_E81	cGa/cAa	Gaa/Aaa	C[G>A]A	A[G>A]A	Yes	Yes	Different
GENIE-NKI-F3CG-AZC2	EGFR_T790	EGFR_C797	aCg/aTg	tGc/tCc	A[C>T]G	T[G>C]C	Yes	Yes	Different
GENIE-DFCI-027167-88607	TNFAIP3_I21	TNFAIP3_S79	aTa/aCa	agC/agG	A[T>C]A	G[C>G]C	Yes	Yes	Different
GENIE-CRUK-MB0463-primary	PIK3CA_E545	PIK3CA_E726	Gag/Aag	Gaa/Aaa	T[G>A]A	T[G>A]A	Yes	Yes	Same
GENIE-CRUK-MB5623-primary	PIK3CA_E545	PIK3CA_E726	Gag/Aag	Gaa/Aaa	T[G>A]A	T[G>A]A	Yes	Yes	Same
GENIE-DFCI-036519-74322	ASXL1_M168	ASXL1_P1259	Atg/Ttg	cCa/cTa	G[A>T]T	C[C>T]A	Yes	Yes	Different
GENIE-MDA-6324-17420	PIK3CA_H1047	PIK3CA_V344	cAt/cGt	gTg/gGg	C[A>G]T	G[T>G]G	Yes	Yes	Different
GENIE-MDA-6041-28181	EGFR_G719	EGFR_S768	Ggc/Agc	aGC/aTT	G[G>A]G	G[C>T]G	Yes	Yes	Different
GENIE-DFCI-046336-218593	TP53_E285	TP53_E271	Gag/Aag	Gag/Cag	A[G>A]A	T[G>C]A	Yes	Yes	Different
GENIE-MSK-P-0022604-T01-IM6	EGFR_G719	EGFR_S768	gGc/gCc	aGc/aTc	G[G>C]C	A[G>T]C	Yes	Yes	Different
GENIE-MSK-P-0003923-T01-IM5	EGFR_G719	EGFR_S768	Ggc/Tgc	aGc/aTc	G[G>T]G	A[G>T]C	Yes	Yes	Different
GENIE-DFCI-001639-6186	TNFAIP3_I207	TNFAIP3_T108	Atc/Ctc	Act/Gct	A[A>C]T	C[A>G]C	Yes	Yes	Different
GENIE-MSK-P-0016686-T01-IM6	PIK3CA_H1047	PIK3CA_P539	cAt/cGt	cCt/cGt	C[A>G]T	C[C>G]T	Yes	Yes	Different
GENIE-GRCC-p5gk1f18-sample-a	EGFR_L858	EGFR_T790	cTg/cGg	aCg/aTg	C[T>G]G	A[C>T]G	Yes	Yes	Different
GENIE-DFCI-001254-549	KRAS_G12	KRAS_G13	gGt/gCt	gGc/gAc	G[G>C]T	G[G>A]C	Yes	Yes	Different
GENIE-VICC-968402-unk-1	PRKDC_L1706	PRKDC_V1478	cTg/cAg	Gtt/Ctt	C[T>A]G	T[G>C]T	Yes	Yes	Different
GENIE-VICC-424226-unk-1	EGFR_L858	EGFR_E709	cTg/cGg	Gaa/Aaa	C[T>G]G	G[G>A]A	Yes	Yes	Different
GENIE-UHN-116261-ARC1	TP53_R248	TP53_R273	cGg/cAg	cGt/cAt	C[G>A]G	C[G>A]T	Yes	Yes	Different
GENIE-WAKE-F1219-01	PIK3CA_H1047	PIK3CA_V344	Cat/Tat	Gtg/Atg	A[C>T]A	C[G>A]T	Yes	Yes	Different
GENIE-JHU-01855-02264	EGFR_G719	EGFR_S768	Ggc/Tgc	aGc/aTc	G[G>T]G	A[G>T]C	Yes	Yes	Different
GENIE-MSK-P-0008514-T01-IM5	EGFR_L858	EGFR_K860	cTg/cGg	aAa/aTa	C[T>G]G	A[A>T]A	Yes	Yes	Different
GENIE-DFCI-004093-483	EGFR_G719	EGFR_E709	gGc/gCc	Gaa/Aaa	G[G>C]C	G[G>A]A	Yes	Yes	Different
GENIE-SCI-5208667662-U02992286_R2	PIK3CA_H1047	PIK3CA_N107	cAt/cGt	aAc/aTc	C[A>G]T	A[A>T]C	Yes	Yes	Different
GENIE-DFCI-007536-5607	PTEN_R130	PTEN_Y155	Cga/Gga	tAt/tGt	A[C>G]G	T[A>G]T	Yes	Yes	Different
GENIE-DFCI-034280-74866	EGFR_L861	EGFR_T790	cTg/cAg	aCg/aTg	C[T>A]G	A[C>T]G	Yes	Yes	Different
GENIE-DFCI-041470-173638	PIK3CA_V344	PIK3CA_T1025	gTg/gGg	Acc/Gcc	G[T>G]G	G[A>G]C	Yes	Yes	Different
GENIE-MSK-P-0030807-T01-IM6	EGFR_L858	EGFR_R776	cTg/cGg	Cgc/Tgc	C[T>G]G	C[C>T]G	Yes	Yes	Different
GENIE-MSK-P-0005148-T01-IM5	EGFR_L858	EGFR_T790	cTg/cGg	aCg/aTg	C[T>G]G	A[C>T]G	Yes	Yes	Different
TCGA-BH-A0DV-01	PIK3CA_E545	PIK3CA_E726	Gag/Aag	gAa/gGa	T[G>A]A	G[A>G]A	Yes	Yes	Different
TCGA-F5-6814-01	ZNF678_R313	ZNF678_R509	aGa/aTa	aGa/aTa	A[G>T]A	A[G>T]A	Yes	Yes	Same
GENIE-JHU-00568-00202	PIK3CA_R88	PIK3CA_E81	cGa/cAa	gAa/gCa	C[G>A]A	G[A>C]A	Yes	Yes	Different
GENIE-MSK-P-0024207-T01-IH3	PIM1_G28	PIM1_V96	gGc/gAc	Gtg/Atg	G[G>A]C	G[G>A]T	Yes	Yes	Different
GENIE-DFCI-007171-5833	PIK3CA_H1047	PIK3CA_H1048	cAt/cGt	cAt/cGt	C[A>G]T	C[A>G]T	Yes	Yes	Same
TCGA-EY-A1G8-01	PIK3CA_R88	PIK3CA_M1043	cGa/cAa	atG/atT	C[G>A]A	T[G>T]A	Yes	Yes	Different
GENIE-DFCI-001059-723	ERBB2_L755	ERBB2_V842	tTg/tCg	Gta/Ata	T[T>C]G	C[G>A]T	Yes	Yes	Different
GENIE-MSK-P-0014943-T01-IM6	PIK3CA_E542	PIK3CA_H1047	gAa/gGa	cAt/cGt	G[A>G]A	C[A>G]T	Yes	Yes	Different
GENIE-JHU-00815-00945	PIK3CA_R88	PIK3CA_E81	cGa/cAa	Gaa/Aaa	C[G>A]A	A[G>A]A	Yes	Yes	Different
GENIE-MSK-P-0019031-T01-IM6	PTEN_R130	PTEN_I67	Cga/Gga	aTa/aCa	A[C>G]G	A[T>C]A	Yes	Yes	Different
GENIE-MSK-P-0012113-T01-IM5	PIK3CA_R88	PIK3CA_T1025	cGa/cAa	Acc/Gcc	C[G>A]A	G[A>G]C	Yes	Yes	Different
TCGA-50-6595-01	EGFR_G719	EGFR_S768	gGc/gCc	aGc/aTc	G[G>C]C	A[G>T]C	Yes	Yes	Different
GENIE-DFCI-003216-792	PTEN_R173	PTEN_R142	Cgc/Tgc	Cgg/Tgg	G[C>T]G	T[C>T]G	Yes	Yes	Different
GENIE-MSK-P-0006886-T01-IM5	EGFR_L858	EGFR_V834	cTg/cGg	Gtg/Ttg	C[T>G]G	G[G>T]T	Yes	Yes	Different
GENIE-DFCI-001836-106	ASXL1_M168	ASXL1_P1259	Atg/Ttg	cCa/cTa	G[A>T]T	C[C>T]A	Yes	Yes	Different
GENIE-MSK-P-0012358-T01-IM5	PTEN_R173	PTEN_R142	Cgc/Tgc	Cgg/Tgg	G[C>T]G	T[C>T]G	Yes	Yes	Different
GENIE-DFCI-037461-130296	PTEN_R130	PTEN_F341	cGa/cAa	tTt/tGt	C[G>A]A	T[T>G]T	Yes	Yes	Different
TCGA-E2-A1AZ-01	TP53_R280	TP53_E287	aGa/aCa	gaG/gaT	A[G>C]A	A[G>T]A	Yes	Yes	Different
GENIE-VICC-195787-unk-1	PIK3CA_E542	PIK3CA_H1047	Gaa/Aaa	cAt/cGt	T[G>A]A	C[A>G]T	Yes	Yes	Different
GENIE-JHU-02437-02908	EGFR_G719	EGFR_S768	Ggc/Tgc	aGc/aTc	G[G>T]G	A[G>T]C	Yes	Yes	Different
GENIE-DFCI-007450-6706	PTEN_R173	PTEN_F341	Cgc/Tgc	Ttt/Gtt	G[C>T]G	T[T>G]T	Yes	Yes	Different
GENIE-VICC-610638-unk-1	PIK3CA_E542	PIK3CA_E453	Gaa/Aaa	Gaa/Aaa	T[G>A]A	A[G>A]A	Yes	Yes	Different
GENIE-MSK-P-0025190-T01-IM6	PIK3CA_E542	PIK3CA_E726	Gaa/Aaa	Gaa/Aaa	T[G>A]A	T[G>A]A	Yes	Yes	Same
GENIE-MSK-P-0008545-T01-IM5	PIM1_S97	PIM1_P33	agC/agG	Ccc/Tcc	G[C>G]T	G[C>T]C	Yes	Yes	Different
GENIE-JHU-01135-01479	EGFR_G779	EGFR_G719	Ggc/Tgc	gGc/gCc	G[G>T]G	G[G>C]C	Yes	Yes	Different
GENIE-MSK-P-0014729-T02-IM6	EGFR_L861	EGFR_G719	cTg/cAg	Ggc/Agc	C[T>A]G	G[G>A]G	Yes	Yes	Different
GENIE-UHN-AGI573313-BC1	U2AF1_S34	U2AF1_Q157	tCt/tTt	cAg/cGg	T[C>T]T	C[A>G]G	Yes	Yes	Different
TCGA-AJ-A5DW-01	PTEN_R130	PTEN_F341	cGa/cAa	Ttt/Gtt	C[G>A]A	T[T>G]T	Yes	Yes	Different
GENIE-VICC-242695-unk-1	PRKDC_L1706	PRKDC_V1478	cTg/cAg	Gtt/Ctt	C[T>A]G	T[G>C]T	Yes	Yes	Different
TCGA-B5-A0JU-01	PIK3CA_H1047	PIK3CA_E545	Cat/Tat	gAg/gCg	A[C>T]A	G[A>C]G	Yes	Yes	Different
TCGA-AG-3892-01	ZNF850_R385	ZNF850_R354	cGa/cAa	cGa/cAa	C[G>A]A	C[G>A]A	Yes	Yes	Same
TCGA-C5-A1MH-01	PIK3CA_E545	PIK3CA_E726	Gag/Aag	Gaa/Aaa	T[G>A]A	T[G>A]A	Yes	Yes	Same
GENIE-MSK-P-0009261-T01-IM5	ERBB2_S310	ERBB2_D277	tCc/tTc	Gac/Tac	T[C>T]C	A[G>T]A	Yes	Yes	Different
GENIE-DFCI-089188-282430	KMT2A_T3620	KMT2A_V3619	aCc/aTc	Gtg/Ttg	A[C>T]C	G[G>T]T	Yes	Yes	Different
GENIE-DFCI-001210-3130	PIK3CA_H1047	PIK3CA_E726	cAt/cGt	Gaa/Aaa	C[A>G]T	T[G>A]A	Yes	Yes	Different
TCGA-AZ-4315-01	POLE_V411	POLE_R1826	Gtg/Ttg	Cgg/Tgg	G[G>T]T	T[C>T]G	Yes	Yes	Different
TCGA-CA-5255-01	PIK3CA_H1047	PIK3CA_E545	cAt/cGt	gAg/gCg	C[A>G]T	G[A>C]G	Yes	Yes	Different
GENIE-MSK-P-0017393-T01-IH3	PIM1_S97	PIM1_L25	agC/agG	Ctg/Gtg	G[C>G]T	G[C>G]T	Yes	Yes	Same
GENIE-UCHI-Patient313-T1	U2AF1_S34	U2AF1_Q157	tCt/tTt	cAg/cGg	T[C>T]T	C[A>G]G	Yes	Yes	Different
TCGA-D1-A15W-01	PTEN_R130	PTEN_I67	cGa/cAa	aTa/aCa	C[G>A]A	A[T>C]A	Yes	Yes	Different
GENIE-DFCI-000552-5069	PIK3CA_R108	PIK3CA_R88	cGt/cAt	cGa/cAa	C[G>A]T	C[G>A]A	Yes	Yes	Different
TCGA-AJ-A5DW-01	PTEN_R130	PTEN_R142	cGa/cAa	Cgg/Tgg	C[G>A]A	T[C>T]G	Yes	Yes	Different
GENIE-MSK-P-0003169-T01-IM5	EGFR_G719	EGFR_S768	Ggc/Agc	aGc/aTc	G[G>A]G	A[G>T]C	Yes	Yes	Different
GENIE-VICC-528216-unk-1	PRKDC_L1706	PRKDC_V1478	cTg/cAg	Gtt/Ctt	C[T>A]G	T[G>C]T	Yes	Yes	Different
GENIE-MSK-P-0011305-T01-IM5	PIK3CA_E545	PIK3CA_E726	Gag/Aag	Gaa/Aaa	T[G>A]A	T[G>A]A	Yes	Yes	Same
GENIE-VICC-235767-unk-1	PRKDC_L1706	PRKDC_V1478	cTg/cAg	Gtt/Ctt	C[T>A]G	T[G>C]T	Yes	Yes	Different
GENIE-DFCI-002761-350726	POLE_R52	POLE_S2022	Cgg/Tgg	aGc/aAc	G[C>T]G	A[G>A]C	Yes	Yes	Different
GENIE-MSK-P-0003434-T01-IM5	ERBB2_L755	ERBB2_R678	tTg/tCg	cGg/cAg	T[T>C]G	C[G>A]G	Yes	Yes	Different
GENIE-MSK-P-0003316-T01-IM5	EGFR_L858	EGFR_E709	cTg/cGg	Gaa/Aaa	C[T>G]G	G[G>A]A	Yes	Yes	Different
GENIE-DFCI-007699-4536	TET2_N1636	TET2_S1577	aaC/aaG	Agt/Cgt	A[C>G]C	T[A>C]G	Yes	Yes	Different
GENIE-DFCI-112703-436920	PTEN_R130	PTEN_R142	cGa/cAa	Cgg/Tgg	C[G>A]A	T[C>T]G	Yes	Yes	Different
GENIE-MSK-P-0030562-T01-IM6	EGFR_G719	EGFR_S768	Ggc/Tgc	aGc/aTc	G[G>T]G	A[G>T]C	Yes	Yes	Different
GENIE-MSK-P-0010043-T01-IM5	PIK3CA_H1047	PIK3CA_P539	cAt/cGt	cCt/cGt	C[A>G]T	C[C>G]T	Yes	Yes	Different
GENIE-GRCC-413a3198-sample-a	EGFR_G719	EGFR_S768	Ggc/Tgc	aGc/aTc	G[G>T]G	A[G>T]C	Yes	Yes	Different
GENIE-VICC-392511-unk-1	TP53_R248	TP53_R273	cGg/cAg	cGt/cAt	C[G>A]G	C[G>A]T	Yes	Yes	Different
GENIE-DFCI-002055-8546	PIK3CA_H1047	PIK3CA_V344	cAt/cGt	Gtg/Atg	C[A>G]T	C[G>A]T	Yes	Yes	Different
TCGA-EO-A22X-01	PIK3CA_R88	PIK3CA_R357	cGa/cAa	cGa/cAa	C[G>A]A	C[G>A]A	Yes	Yes	Same
GENIE-DFCI-005803-4755	EGFR_L858	EGFR_T790	cTg/cGg	aCg/aTg	C[T>G]G	A[C>T]G	Yes	Yes	Different
GENIE-DFCI-003485-4495	EGFR_L858	EGFR_T790	cTg/cGg	aCg/aTg	C[T>G]G	A[C>T]G	Yes	Yes	Different
TCGA-QG-A5YX-01	PIK3CA_E542	PIK3CA_H1047	gAa/gGa	cAt/cGt	G[A>G]A	C[A>G]T	Yes	Yes	Different
GENIE-WAKE-F1172-01	AR_H875	AR_L702	Cat/Tat	cTc/cAc	G[C>T]A	C[T>A]C	Yes	Yes	Different
GENIE-DUKE-321-PRIMPROSTATE	TSC1_E990	TSC1_D1002	Gaa/Aaa	gAt/gTt	A[G>A]A	G[A>T]T	Yes	Yes	Different
TCGA-DF-A2KU-01	PTEN_R130	PTEN_R142	cGa/cAa	Cgg/Tgg	C[G>A]A	T[C>T]G	Yes	Yes	Different
GENIE-VICC-115606-unk-1	KMT2D_A2925	KMT2D_L2245	gCg/gTg	Ctc/Gtc	G[C>T]G	C[C>G]T	Yes	Yes	Different
GENIE-VICC-611633-unk-1	EPHA3_E298	EPHA3_V597	Gaa/Caa	Gtt/Att	G[G>C]A	T[G>A]T	Yes	Yes	Different
GENIE-DFCI-005542-3694	PIK3CA_R108	PIK3CA_R88	cGt/cAt	cGa/cAa	C[G>A]T	C[G>A]A	Yes	Yes	Different
GENIE-DFCI-001909-3077	MLH1_A31	MLH1_G454	GCt/TGt	Ggg/Cgg	G[C>G]T	G[G>C]G	Yes	Yes	Different
GENIE-MSK-P-0014765-T01-IM6	BCL2_A131	BCL2_V134	gCc/gTc	Gtg/Ctg	G[C>T]C	G[G>C]T	Yes	Yes	Different
GENIE-DFCI-007516-4191	ARID1A_P289	ARID1A_R1323	Ccc/Tcc	Cgc/Tgc	G[C>T]C	C[C>T]G	Yes	Yes	Different
TCGA-B5-A0JY-01	ZNF678_R313	ZNF678_R509	aGa/aAa	aGa/aTa	A[G>A]A	A[G>T]A	Yes	Yes	Different
TCGA-BH-A0W7-01	PIK3CA_H1047	PIK3CA_E726	cAt/cGt	Gaa/Aaa	C[A>G]T	T[G>A]A	Yes	Yes	Different
GENIE-JHU-01747-02149	KRAS_G12	KRAS_G13	gGt/gTt	gGc/gAc	G[G>T]T	G[G>A]C	Yes	Yes	Different
GENIE-VICC-193749-unk-1	TNFAIP3_I207	TNFAIP3_T108	Atc/Ctc	Act/Gct	A[A>C]T	C[A>G]C	Yes	Yes	Different
GENIE-DUKE-473-METSBRAIN	EGFR_G719	EGFR_S768	Ggc/Tgc	aGc/aTc	G[G>T]G	A[G>T]C	Yes	Yes	Different
TCGA-BS-A0UV-01	MED12_E79	MED12_F684	gaG/gaT	ttC/ttA	A[G>T]A	T[C>A]T	Yes	Yes	Same
GENIE-DFCI-091137-332953	PIK3CA_R88	PIK3CA_T1025	cGa/cAa	Acc/Gcc	C[G>A]A	G[A>G]C	Yes	Yes	Different
GENIE-MSK-P-0000138-T01-IM3	PIK3CA_E542	PIK3CA_E453	Gaa/Aaa	Gaa/Aaa	T[G>A]A	A[G>A]A	Yes	Yes	Different
GENIE-VICC-478851-unk-1	EPHA3_E298	EPHA3_V597	Gaa/Caa	Gtt/Att	G[G>C]A	T[G>A]T	Yes	Yes	Different
GENIE-MSK-P-0025648-T01-IM6	PIK3CA_R88	PIK3CA_R357	cGa/cAa	cGa/cAa	C[G>A]A	C[G>A]A	Yes	Yes	Same
GENIE-DUKE-341-METSSOFTTISSUE	PIK3CA_R88	PIK3CA_T1025	cGa/cAa	Acc/Gcc	C[G>A]A	G[A>G]C	Yes	Yes	Different
GENIE-MSK-P-0002475-T01-IM3	KRAS_G12	KRAS_G13	gGt/gAt	gGc/gAc	G[G>A]T	G[G>A]C	Yes	Yes	Different
GENIE-JHU-02993-03531	EGFR_L861	EGFR_G719	cTg/cAg	gGc/gCc	C[T>A]G	G[G>C]C	Yes	Yes	Different
GENIE-DFCI-004192-651	DICER1_D1709	DICER1_R937	Gat/Aat	cGc/cAc	A[G>A]A	C[G>A]C	Yes	Yes	Different
GENIE-MSK-P-0021135-T02-IM6	PIK3CA_E542	PIK3CA_H1047	Gaa/Caa	cAt/cGt	T[G>C]A	C[A>G]T	Yes	Yes	Different
GENIE-JHU-04203-04898	EGFR_L858	EGFR_T790	cTg/cGg	aCg/aTg	C[T>G]G	A[C>T]G	Yes	Yes	Different
GENIE-DFCI-001469-2931	PTEN_P204	PTEN_R130	cCa/cTa	cGa/cAa	C[C>T]A	C[G>A]A	Yes	Yes	Different
GENIE-DFCI-003641-2747	EGFR_L858	EGFR_T790	cTg/cGg	aCg/aTg	C[T>G]G	A[C>T]G	Yes	Yes	Different
GENIE-MSK-P-0024207-T01-IH3	PIM1_S97	PIM1_P33	agC/agG	Ccc/Tcc	G[C>G]T	G[C>T]C	Yes	Yes	Different
TCGA-G2-A2EO-01	CDKN2A_D108	CDKN2A_E119	Gat/Aat	Gag/Aag	C[G>A]A	T[G>A]A	Yes	Yes	Different
GENIE-WAKE-F1209-01	MED12_E79	MED12_F684	gaG/gaT	ttC/ttA	A[G>T]A	T[C>A]T	Yes	Yes	Same
GENIE-GRCC-gdlhf618-sample-a	EGFR_T790	EGFR_C797	aCg/aTg	Tgc/Agc	A[C>T]G	C[T>A]G	Yes	Yes	Different
GENIE-VICC-890715-unk-1	KMT2D_A2925	KMT2D_L2245	gCg/gTg	Ctc/Gtc	G[C>T]G	C[C>G]T	Yes	Yes	Different
GENIE-VICC-768604-unk-1	PIK3CA_H1047	PIK3CA_H1048	cAt/cGt	cAt/cGt	C[A>G]T	C[A>G]T	Yes	Yes	Same
GENIE-CRUK-MTST0396-primary	PIK3CA_E545	PIK3CA_E726	Gag/Aag	Gaa/Aaa	T[G>A]A	T[G>A]A	Yes	Yes	Same
GENIE-MSK-P-0008545-T01-IM5	PIM1_S97	PIM1_G99	agC/agG	gGt/gCt	G[C>G]T	G[G>C]T	Yes	Yes	Different
GENIE-MSK-P-0012383-T01-IM5	TP53_R175	TP53_R248	cGc/cAc	Cgg/Tgg	C[G>A]C	C[C>T]G	Yes	Yes	Different
GENIE-CRUK-MB5225-primary	PDE4DIP_R1378	PDE4DIP_Q573	cGg/cAg	cAg/cCg	C[G>A]G	C[A>C]G	Yes	Yes	Different
GENIE-VICC-766621-unk-1	IRS2_G879	IRS2_G882	Ggc/Agc	gGc/gCc	G[G>A]G	G[G>C]C	Yes	Yes	Different
GENIE-MSK-P-0017995-T01-IM6	PIK3CA_R93	PIK3CA_Y1021	Cgg/Tgg	Tac/Cac	T[C>T]G	A[T>C]A	Yes	Yes	Different
GENIE-MSK-P-0002124-T01-IM3	PIK3CA_H1047	PIK3CA_E365	cAt/cGt	Gaa/Aaa	C[A>G]T	A[G>A]A	Yes	Yes	Different
GENIE-CRUK-MB6006-primary	PIK3CA_H1047	PIK3CA_E726	cAt/cGt	Gaa/Aaa	C[A>G]T	T[G>A]A	Yes	Yes	Different
GENIE-GRCC-ha4x6218-sample-a	EGFR_G779	EGFR_G719	Ggc/Tgc	gGc/gCc	C[G>T]G	G[G>C]C	Yes	Yes	Different
TCGA-D1-A16Q-01	PTEN_R130	PTEN_Y155	Cga/Gga	tAt/tGt	A[C>G]G	T[A>G]T	Yes	Yes	Different
GENIE-DFCI-094387-437214	EGFR_L858	EGFR_S768	cTg/cGg	aGc/aTc	C[T>G]G	A[G>T]C	Yes	Yes	Different
GENIE-CRUK-MB5072-primary	PIK3CA_E542	PIK3CA_H1047	gAa/gCa	cAt/cGt	G[A>C]A	C[A>G]T	Yes	Yes	Different
GENIE-MSK-P-0006003-T01-IM5	EGFR_G719	EGFR_E709	gGc/gCc	Gaa/Aaa	G[G>C]C	G[G>A]A	Yes	Yes	Different
GENIE-MSK-P-0030625-T01-IM6	AR_H875	AR_L702	Cat/Tat	cTc/cAc	G[C>T]A	C[T>A]C	Yes	Yes	Different
GENIE-VICC-138091-unk-1	SPTA1_K1119	SPTA1_R661	aaG/aaC	cGt/cAt	A[G>C]T	C[G>A]T	Yes	Yes	Different
GENIE-MSK-P-0008601-T01-IM5	EGFR_L858	EGFR_L62	cTg/cGg	cTt/cGt	C[T>G]G	C[T>G]T	Yes	Yes	Different
GENIE-DFCI-104854-617848	EGFR_L858	EGFR_T790	cTg/cGg	aCg/aTg	C[T>G]G	A[C>T]G	Yes	Yes	Different
GENIE-DFCI-053478-203376	ARID1A_P289	ARID1A_R1323	Ccc/Tcc	Cgc/Tgc	G[C>T]C	C[C>T]G	Yes	Yes	Different
GENIE-JHU-03474-04074	EGFR_G719	EGFR_S768	Ggc/Tgc	aGc/aTc	G[G>T]G	A[G>T]C	Yes	Yes	Different
GENIE-MSK-P-0005564-T01-IM5	PTEN_R130	PTEN_Y155	Cga/Gga	tAt/tGt	A[C>G]G	T[A>G]T	Yes	Yes	Different
GENIE-MSK-P-0027353-T01-IM6	EGFR_L858	EGFR_L62	cTg/cGg	cTt/cGt	C[T>G]G	C[T>G]T	Yes	Yes	Different
TCGA-AN-A046-01	POLE_P286	POLE_R1826	cCt/cGt	Cgg/Tgg	C[C>G]T	T[C>T]G	Yes	Yes	Different
GENIE-DFCI-007075-663954	EGFR_L858	EGFR_L62	cTg/cGg	cTt/cGt	C[T>G]G	C[T>G]T	Yes	Yes	Different
GENIE-MSK-P-0014721-T01-IM6	TP53_R280	TP53_E287	aGa/aCa	gaG/gaC	A[G>C]A	A[G>C]A	Yes	Yes	Same
GENIE-MSK-P-0005114-T02-IM6	EGFR_L858	EGFR_K860	cTg/cGg	aAa/aTa	C[T>G]G	A[A>T]A	Yes	Yes	Different
GENIE-DFCI-111544-805358	PIK3CA_R88	PIK3CA_R357	cGa/cAa	cGa/cAa	C[G>A]A	C[G>A]A	Yes	Yes	Same
GENIE-JHU-03408-03998	EGFR_G719	EGFR_S768	Ggc/Agc	aGc/aTc	G[G>A]G	A[G>T]C	Yes	Yes	Different
GENIE-DFCI-107186-710684	EGFR_L858	EGFR_E709	cTg/cGg	Gaa/Aaa	C[T>G]G	G[G>A]A	Yes	Yes	Different
GENIE-DFCI-000242-8704	PTEN_R130	PTEN_R173	cGa/cAa	Cgc/Tgc	C[G>A]A	G[C>T]G	Yes	Yes	Different
GENIE-MSK-P-0001215-T01-IM3	PTEN_R173	PTEN_F341	cGc/cAc	Ttt/Gtt	C[G>A]C	T[T>G]T	Yes	Yes	Different
GENIE-JHU-00868-01021	EGFR_G719	EGFR_S768	gGc/gCc	aGc/aTc	G[G>C]C	A[G>T]C	Yes	Yes	Different
GENIE-DFCI-051156-250230	EGFR_L858	EGFR_T790	cTg/cGg	aCg/aTg	C[T>G]G	A[C>T]G	Yes	Yes	Different
GENIE-NKI-BLPY-SF7V	PIK3CA_R108	PIK3CA_R88	cGt/cAt	cGa/cAa	C[G>A]T	C[G>A]A	Yes	Yes	Different
GENIE-MSK-P-0014480-T01-IM6	PIK3CA_E542	PIK3CA_E726	Gaa/Aaa	Gaa/Aaa	T[G>A]A	T[G>A]A	Yes	Yes	Same
TCGA-B5-A0JY-01	PTPRD_S431	PTPRD_R232	tCg/tTg	Cgc/Tgc	T[C>T]G	T[C>T]G	Yes	Yes	Same
GENIE-UHN-329164-ARC1	PIK3CA_R88	PIK3CA_Y1021	cGa/cAa	tAc/tGc	C[G>A]A	T[A>G]C	Yes	Yes	Different
GENIE-PHS-57be8e04-focus-v1	EGFR_L861	EGFR_G719	cTg/cAg	gGc/gCc	C[T>A]G	G[G>C]C	Yes	Yes	Different
TCGA-JX-A3Q0-01	TP53_R280	TP53_E287	aGa/aAa	gaG/gaC	A[G>A]A	A[G>C]A	Yes	Yes	Different
GENIE-MSK-P-0018271-T01-IM6	EGFR_T790	EGFR_C797	aCg/aTg	Tgc/Agc	A[C>T]G	C[T>A]G	Yes	Yes	Different
GENIE-MSK-P-0012113-T01-IM5	PTEN_R130	PTEN_R142	cGa/cAa	Cgg/Tgg	C[G>A]A	T[C>T]G	Yes	Yes	Different
GENIE-MSK-P-0005114-T02-IM6	EGFR_L858	EGFR_T790	cTg/cGg	aCg/aTg	C[T>G]G	A[C>T]G	Yes	Yes	Different
GENIE-MSK-P-0000381-T01-IM3	PIK3CA_H1047	PIK3CA_E726	cAt/cGt	Gaa/Aaa	C[A>G]T	T[G>A]A	Yes	Yes	Different
GENIE-DFCI-005034-743	PTEN_R173	PTEN_R142	cGc/cAc	Cgg/Tgg	C[G>A]C	T[C>T]G	Yes	Yes	Different
GENIE-MSK-P-0003213-T01-IM5	EGFR_L858	EGFR_T790	cTg/cGg	aCg/aTg	C[T>G]G	A[C>T]G	Yes	Yes	Different
GENIE-VICC-157034-unk-1	PRKDC_L1706	PRKDC_V1478	cTg/cAg	Gtt/Ctt	C[T>A]G	T[G>C]T	Yes	Yes	Different
GENIE-VICC-153713-unk-1	EGFR_L858	EGFR_T790	cTg/cGg	aCg/aTg	C[T>G]G	A[C>T]G	Yes	Yes	Different
GENIE-DFCI-002125-3235	PIK3CA_E542	PIK3CA_E726	Gaa/Aaa	Gaa/Aaa	T[G>A]A	T[G>A]A	Yes	Yes	Same
GENIE-UHN-455958-ARC1	EGFR_L858	EGFR_T790	cTg/cGg	aCg/aTg	C[T>G]G	A[C>T]G	Yes	Yes	Different
GENIE-VICC-878516-unk-1	KMT2D_A2925	KMT2D_L2245	gCg/gTg	Ctc/Gtc	G[C>T]G	C[C>G]T	Yes	Yes	Different
GENIE-VICC-307456-unk-1	PRKDC_L1706	PRKDC_V1478	cTg/cAg	Gtt/Ctt	C[T>A]G	T[G>C]T	Yes	Yes	Different
GENIE-MSK-P-0030694-T01-IM6	EGFR_G719	EGFR_S768	Ggc/Tgc	aGc/aTc	G[G>T]G	A[G>T]C	Yes	Yes	Different
GENIE-VICC-585699-unk-1	PIK3CA_E545	PIK3CA_E726	Gag/Aag	Gaa/Aaa	T[G>A]A	T[G>A]A	Yes	Yes	Same
GENIE-VICC-948092-unk-1	IRS2_G879	IRS2_G882	Ggc/Agc	gGc/gCc	G[G>A]G	G[G>C]C	Yes	Yes	Different
GENIE-MSK-P-0029690-T01-IM6	PTEN_R173	PTEN_R142	Cgc/Tgc	Cgg/Tgg	G[C>T]G	T[C>T]G	Yes	Yes	Different
GENIE-CRUK-MB5152-primary	ERBB2_L755	ERBB2_V842	tTg/tCg	Gta/Ata	T[T>C]G	C[G>A]T	Yes	Yes	Different
TCGA-A6-6142-01	TP53_R175	TP53_R248	Cgc/Tgc	cGg/cAg	G[C>T]G	C[G>A]G	Yes	Yes	Different
GENIE-VICC-708400-unk-1	BRCA1_N550	BRCA1_F486	Aat/Cat	Ttt/Ctt	T[A>C]A	A[T>C]T	Yes	Yes	Different
GENIE-MSK-P-0030383-T01-IM6	PTEN_R130	PTEN_R173	cGa/cAa	Cgc/Tgc	C[G>A]A	G[C>T]G	Yes	Yes	Different
GENIE-DFCI-110628-481649	EGFR_L858	EGFR_T790	cTg/cGg	aCg/aTg	C[T>G]G	A[C>T]G	Yes	Yes	Different
GENIE-DFCI-108900-617904	PIK3CA_E542	PIK3CA_H1047	gAa/gGa	cAt/cGt	G[A>G]A	C[A>G]T	Yes	Yes	Different
GENIE-MSK-P-0017786-T01-IM6	ERBB2_L755	ERBB2_V842	tTg/tCg	Gta/Ata	T[T>C]G	C[G>A]T	Yes	Yes	Different
GENIE-MSK-P-0014833-T01-IM6	EGFR_L861	EGFR_G719	cTg/cAg	Ggc/Tgc	C[T>A]G	G[G>T]G	Yes	Yes	Different
GENIE-DFCI-005458-4917	PIK3CA_E542	PIK3CA_E453	Gaa/Aaa	Gaa/Aaa	T[G>A]A	A[G>A]A	Yes	Yes	Different
TCGA-DF-A2KU-01	ZNF879_R364	ZNF879_K134	cGa/cAa	aaG/aaT	C[G>A]A	A[G>T]A	Yes	Yes	Different
TCGA-BG-A0MQ-01	PIK3CA_R93	PIK3CA_Y1021	cGg/cAg	tAc/tGc	C[G>A]G	T[A>G]C	Yes	Yes	Different
GENIE-MSK-P-0017393-T01-IH3	PIM1_G28	PIM1_V96	gGc/gAc	Gtg/Atg	G[G>A]C	G[G>A]T	Yes	Yes	Different
GENIE-MSK-P-0007354-T01-IM5	PIM1_G83	PIM1_L184	gGc/gAc	Ctc/Ttc	G[G>A]C	G[C>T]T	Yes	Yes	Different
GENIE-DFCI-008179-4932	ALK_P367	ALK_G464	cCc/cGc	Gga/Aga	C[C>G]C	G[G>A]G	Yes	Yes	Different
TCGA-E6-A1LX-01	ZNF850_R385	ZNF850_R354	cGa/cAa	cGa/cAa	C[G>A]A	C[G>A]A	Yes	Yes	Same
GENIE-VICC-384281-unk-1	TNFAIP3_I207	TNFAIP3_T108	Atc/Ctc	Act/Gct	A[A>C]T	C[A>G]C	Yes	Yes	Different
TCGA-AG-A002-01	ZNF442_R393	ZNF442_R369	cGa/cAa	aGa/aTa	C[G>A]A	A[G>T]A	Yes	Yes	Different
GENIE-MSK-P-0017319-T01-IM6	EGFR_G719	EGFR_S768	Ggc/Tgc	aGc/aTc	G[G>T]G	A[G>T]C	Yes	Yes	Different
GENIE-DFCI-006327-3432	PIK3CA_R88	PIK3CA_T1025	cGa/cAa	Acc/Gcc	C[G>A]A	G[A>G]C	Yes	Yes	Different
GENIE-MSK-P-0003433-T01-IM5	PIK3CA_E542	PIK3CA_E453	Gaa/Aaa	Gaa/Aaa	T[G>A]A	A[G>A]A	Yes	Yes	Different
GENIE-DFCI-000462-11117	CDKN2A_D108	CDKN2A_E119	Gat/Aat	Gag/Aag	C[G>A]A	T[G>A]A	Yes	Yes	Different
GENIE-MSK-P-0004066-T01-IM5	EGFR_L858	EGFR_E709	cTg/cGg	Gaa/Aaa	C[T>G]G	G[G>A]A	Yes	Yes	Different
GENIE-MSK-P-0014278-T01-IM6	PIK3CA_E542	PIK3CA_E726	Gaa/Aaa	Gaa/Aaa	T[G>A]A	T[G>A]A	Yes	Yes	Same
TCGA-BF-AAP4-01	KRAS_Q61	KRAS_E62	cAa/cTa	Gag/Aag	C[A>T]A	A[G>A]A	Yes	Yes	Different
GENIE-SCI-7734406662-U32189262R4	PIK3CA_H1047	PIK3CA_E545	cAt/cGt	Gag/Aag	C[A>G]T	T[G>A]A	Yes	Yes	Different
TCGA-TQ-A7RV-01	TP53_R248	TP53_R273	Cgg/Tgg	Cgt/Tgt	C[C>T]G	G[C>T]G	Yes	Yes	Different
GENIE-MSK-P-0001289-T01-IM3	PIK3CA_H1047	PIK3CA_V344	cAt/cGt	gTg/gGg	C[A>G]T	G[T>G]G	Yes	Yes	Different
GENIE-CRUK-MB5308-primary	PDE4DIP_R1378	PDE4DIP_Q573	cGg/cAg	cAg/cCg	C[G>A]G	C[A>C]G	Yes	Yes	Different
GENIE-MSK-P-0007836-T01-IM5	PIK3CA_R93	PIK3CA_E418	cGg/cAg	gaA/gaT	C[G>A]G	A[A>T]C	Yes	Yes	Different
GENIE-MSK-P-0000583-T01-IM3	EGFR_L861	EGFR_T790	cTg/cAg	aCg/aTg	C[T>A]G	A[C>T]G	Yes	Yes	Different
GENIE-MSK-P-0022809-T01-IM6	EGFR_L858	EGFR_A871	cTg/cGg	gCa/gGa	C[T>G]G	G[C>G]A	Yes	Yes	Different
TCGA-E6-A1LX-01	PTEN_R130	PTEN_R173	cGa/cAa	Cgc/Tgc	C[G>A]A	G[C>T]G	Yes	Yes	Different
GENIE-DFCI-003821-4497	TET2_N1636	TET2_S1577	aaC/aaG	Agt/Cgt	A[C>G]C	T[A>C]G	Yes	Yes	Different
GENIE-UCHI-Patient408-T1	EGFR_L858	EGFR_E709	cTg/cGg	gAa/gCa	C[T>G]G	G[A>C]A	Yes	Yes	Different
GENIE-JHU-00958-00670	EGFR_G719	EGFR_S768	gGc/gCc	aGc/aTc	G[G>C]C	A[G>T]C	Yes	Yes	Different
TCGA-C8-A131-01	PIK3CA_H1047	PIK3CA_R108	cAt/cGt	cGt/cAt	C[A>G]T	C[G>A]T	Yes	Yes	Different
GENIE-GRCC-6a1d8c8e-metastasis-a	TP53_E285	TP53_E271	Gag/Cag	Gag/Cag	A[G>C]A	T[G>C]A	Yes	Yes	Different
GENIE-MSK-P-0015363-T01-IM6	EGFR_L858	EGFR_A871	cTg/cGg	gCa/gGa	C[T>G]G	G[C>G]A	Yes	Yes	Different
TCGA-10-0934-01	TP53_R248	TP53_R273	cGg/cAg	cGt/cAt	C[G>A]G	C[G>A]T	Yes	Yes	Different
GENIE-MSK-P-0023910-T01-IM6	EGFR_L858	EGFR_V834	cTg/cGg	Gtg/Ctg	C[T>G]G	G[G>C]T	Yes	Yes	Different
GENIE-VICC-964949-unk-1	BRCA1_N550	BRCA1_Y179	Aat/Cat	tAc/tGc	T[A>C]A	T[A>G]C	Yes	Yes	Different
GENIE-VICC-769252-unk-1	IRS2_G879	IRS2_G882	Ggc/Agc	gGc/gCc	G[G>A]G	G[G>C]C	Yes	Yes	Different
GENIE-MSK-P-0000352-T01-IM3	EGFR_L858	EGFR_L833	cTg/cGg	Ttg/Gtg	C[T>G]G	C[T>G]T	Yes	Yes	Different
GENIE-JHU-01504-01882	EGFR_L861	EGFR_G719	cTg/cAg	gGc/gCc	C[T>A]G	G[G>C]C	Yes	Yes	Different
GENIE-DFCI-006131-5866	ARID1A_P289	ARID1A_R1323	Ccc/Tcc	Cgc/Tgc	G[C>T]C	C[C>T]G	Yes	Yes	Different
GENIE-MSK-P-0007354-T01-IM5	PIM1_G28	PIM1_L184	gGc/gAc	Ctc/Ttc	G[G>A]C	G[C>T]T	Yes	Yes	Different
GENIE-WAKE-F1182-01	PIK3CA_E545	PIK3CA_E726	Gag/Aag	Gaa/Aaa	T[G>A]A	T[G>A]A	Yes	Yes	Same
TCGA-AX-A0J0-01	MED12_E79	MED12_F684	gaG/gaT	ttC/ttA	A[G>T]A	T[C>A]T	Yes	Yes	Same
GENIE-DFCI-111494-617830	EGFR_L858	EGFR_T790	cTg/cGg	aCg/aTg	C[T>G]G	A[C>T]G	Yes	Yes	Different
GENIE-MSK-P-0002329-T01-IM3	EGFR_G719	EGFR_S768	Ggc/Tgc	aGc/aTc	G[G>T]G	A[G>T]C	Yes	Yes	Different
GENIE-DFCI-022593-21120	TNFAIP3_I207	TNFAIP3_T108	Atc/Ctc	Act/Gct	A[A>C]T	C[A>G]C	Yes	Yes	Different
TCGA-AX-A0J0-01	PTEN_R130	PTEN_R142	cGa/cAa	Cgg/Tgg	C[G>A]A	T[C>T]G	Yes	Yes	Different
GENIE-MSK-P-0025691-T01-IM6	EGFR_L858	EGFR_S768	cTg/cGg	aGc/aTc	C[T>G]G	A[G>T]C	Yes	Yes	Different
TCGA-CM-6162-01	PIK3CA_R108	PIK3CA_R88	cGt/cAt	cGa/cAa	C[G>A]T	C[G>A]A	Yes	Yes	Different
GENIE-DFCI-002860-7930	ERCC4_L27	ERCC4_Q406	Ctc/Ttc	cAa/cGa	G[C>T]T	C[A>G]A	Yes	Yes	Different
GENIE-DFCI-095497-436843	EGFR_G719	EGFR_E709	gGc/gCc	gAa/gCa	G[G>C]C	G[A>C]A	Yes	Yes	Different
GENIE-DFCI-010132-9614	ESR1_K32	ESR1_L35	aaG/aaT	Ctg/Atg	A[G>T]A	C[C>A]T	Yes	Yes	Different
TCGA-AP-A0LD-01	PIK3CA_R108	PIK3CA_R38	cGt/cAt	cGt/cAt	C[G>A]T	C[G>A]T	Yes	Yes	Same
GENIE-DFCI-034139-158549	PIM1_G28	PIM1_L184	gGc/gAc	Ctc/Ttc	G[G>A]C	G[C>T]T	Yes	Yes	Different
GENIE-PHS-dbb75bc1-focus-v1	EGFR_G719	EGFR_S768	Ggc/Agc	aGc/aTc	G[G>A]G	A[G>T]C	Yes	Yes	Different
GENIE-MSK-P-0011385-T01-IM5	ERBB2_L755	ERBB2_V842	tTg/tCg	Gta/Ata	T[T>C]G	C[G>A]T	Yes	Yes	Different
GENIE-MSK-P-0010703-T02-IM6	PIK3CA_H1047	PIK3CA_E726	cAt/cTt	Gaa/Aaa	C[A>T]T	T[G>A]A	Yes	Yes	Different
TCGA-ND-A4WC-01	PTEN_R130	PTEN_F341	cGa/cAa	tTt/tGt	C[G>A]A	T[T>G]T	Yes	Yes	Different
GENIE-MSK-P-0000580-T01-IM3	EGFR_L858	EGFR_T790	cTg/cGg	aCg/aTg	C[T>G]G	A[C>T]G	Yes	Yes	Different
GENIE-DFCI-006697-2804	PIK3CA_H1047	PIK3CA_N107	cAt/cGt	aAc/aCc	C[A>G]T	A[A>C]C	Yes	Yes	Different
GENIE-MSK-P-0012358-T01-IM5	PTPRD_S431	PTPRD_R232	tCg/tTg	Cgc/Tgc	T[C>T]G	T[C>T]G	Yes	Yes	Same
TCGA-A2-A0CP-01	PIK3CA_H1047	PIK3CA_E726	cAt/cGt	Gaa/Aaa	C[A>G]T	T[G>A]A	Yes	Yes	Different
GENIE-DFCI-004450-8	BCL2_A131	BCL2_V134	gCc/gAc	Gtg/Ctg	G[C>A]C	G[G>C]T	Yes	Yes	Different
GENIE-MSK-P-0009661-T01-IM5	EGFR_L858	EGFR_L62	cTg/cGg	cTt/cGt	C[T>G]G	C[T>G]T	Yes	Yes	Different
GENIE-DFCI-011132-11355	PIK3CA_H1047	PIK3CA_R108	cAt/cGt	Cgt/Tgt	C[A>G]T	C[C>T]G	Yes	Yes	Different
TCGA-BK-A56F-01	PIK3CA_H1047	PIK3CA_P539	cAt/cGt	cCt/cGt	C[A>G]T	C[C>G]T	Yes	Yes	Different
GENIE-MSK-P-0013599-T01-IM5	DICER1_D1709	DICER1_R937	Gat/Aat	Cgc/Tgc	A[G>A]A	T[C>T]G	Yes	Yes	Different
GENIE-JHU-01393-01762	EGFR_T790	EGFR_G719	aCg/aTg	gGc/gCc	A[C>T]G	G[G>C]C	Yes	Yes	Different
GENIE-PHS-8b2e9599-focus-v1	EGFR_G719	EGFR_S768	Ggc/Tgc	aGc/aTc	G[G>T]G	A[G>T]C	Yes	Yes	Different
TCGA-AA-3977-01	PIK3CA_R88	PIK3CA_M1043	cGa/cAa	atG/atT	C[G>A]A	T[G>T]A	Yes	Yes	Different
GENIE-MSK-P-0030782-T01-IM6	FGFR1_K656	FGFR1_V561	Aag/Gag	Gtg/Atg	A[A>G]A	C[G>A]T	Yes	Yes	Different
GENIE-MSK-P-0000448-T01-IM3	PIK3CA_V344	PIK3CA_T1025	Gtg/Atg	Acc/Gcc	C[G>A]T	G[A>G]C	Yes	Yes	Different
GENIE-VICC-191574-unk-1	RPTOR_N1281	RPTOR_V843	aAc/aGc	Gtg/Atg	A[A>G]C	C[G>A]T	Yes	Yes	Different
GENIE-DFCI-052794-217452	PTEN_R130	PTEN_F341	cGa/cAa	Ttt/Gtt	C[G>A]A	T[T>G]T	Yes	Yes	Different
TCGA-FI-A2D5-01	PTEN_R173	PTEN_R142	Cgc/Tgc	Cgg/Tgg	G[C>T]G	T[C>T]G	Yes	Yes	Different
TCGA-B5-A0JY-01	ZNF180_R569	ZNF180_R625	aGa/aTa	aGa/aTa	A[G>T]A	A[G>T]A	Yes	Yes	Same
GENIE-GRCC-p5gk1f18-sample-a	EGFR_T790	EGFR_C797	aCg/aTg	Tgc/Agc	A[C>T]G	C[T>A]G	Yes	Yes	Different
GENIE-MSK-P-0003923-T01-IM5	EGFR_T790	EGFR_G719	aCg/aTg	Ggc/Tgc	A[C>T]G	G[G>T]G	Yes	Yes	Different
TCGA-EK-A2RN-01	PIK3CA_E545	PIK3CA_E726	Gag/Aag	Gaa/Aaa	T[G>A]A	T[G>A]A	Yes	Yes	Same
GENIE-DFCI-110181-757261	PIK3CA_R88	PIK3CA_R357	cGa/cAa	cGa/cAa	C[G>A]A	C[G>A]A	Yes	Yes	Same
GENIE-MSK-P-0017393-T01-IH3	PIM1_S97	PIM1_P33	agC/agG	Ccc/Tcc	G[C>G]T	G[C>T]C	Yes	Yes	Different
GENIE-VICC-567231-unk-1	IRS2_G879	IRS2_G882	Ggc/Agc	gGc/gCc	G[G>A]G	G[G>C]C	Yes	Yes	Different
GENIE-DFCI-008037-6376	PIK3CA_E545	PIK3CA_E726	Gag/Aag	Gaa/Aaa	T[G>A]A	T[G>A]A	Yes	Yes	Same
TCGA-85-A4JC-01	TP53_M160	TP53_A161	atG/atT	Gcc/Tcc	T[G>T]G	G[G>T]C	Yes	Yes	Different
GENIE-MSK-P-0027476-T01-IM6	PIK3CA_H1047	PIK3CA_P539	cAt/cGt	cCt/cGt	C[A>G]T	C[C>G]T	Yes	Yes	Different
GENIE-GRCC-p5gk1f18-sample-a	EGFR_L858	EGFR_K860	cTg/cGg	aAa/aTa	C[T>G]G	A[A>T]A	Yes	Yes	Different
TCGA-AA-3675-01	PIK3CA_H1047	PIK3CA_V344	Cat/Tat	gTg/gGg	A[C>T]A	G[T>G]G	Yes	Yes	Different
TCGA-EY-A2OM-01	PIK3CA_R108	PIK3CA_R88	cGt/cAt	cGa/cAa	C[G>A]T	C[G>A]A	Yes	Yes	Different
GENIE-CRUK-MB0345-primary	PIK3CA_H1047	PIK3CA_R108	cAt/cGt	cGt/cAt	C[A>G]T	C[G>A]T	Yes	Yes	Different
GENIE-DFCI-006483-4079	PIK3CA_H1047	PIK3CA_E365	cAt/cGt	Gaa/Aaa	C[A>G]T	A[G>A]A	Yes	Yes	Different
GENIE-CRUK-MB5482-primary	PIK3CA_H1047	PIK3CA_E365	cAt/cGt	Gaa/Aaa	C[A>G]T	A[G>A]A	Yes	Yes	Different
GENIE-MSK-P-0026297-T02-IM6	PIK3CA_R88	PIK3CA_D350	cGa/cAa	gAc/gGc	C[G>A]A	G[A>G]C	Yes	Yes	Different
GENIE-DFCI-087591-350924	PIK3CA_E542	PIK3CA_H1047	Gaa/Aaa	cAt/cGt	T[G>A]A	C[A>G]T	Yes	Yes	Different
GENIE-CRUK-MB0101-primary	PIK3CA_H1047	PIK3CA_E726	cAt/cTt	Gaa/Aaa	C[A>T]T	T[G>A]A	Yes	Yes	Different
GENIE-DFCI-009401-9718	PIK3CA_H1047	PIK3CA_E726	cAt/cGt	Gaa/Aaa	C[A>G]T	T[G>A]A	Yes	Yes	Different
GENIE-MSK-P-0027434-T01-IM6	EGFR_L858	EGFR_T790	cTg/cGg	aCg/aTg	C[T>G]G	A[C>T]G	Yes	Yes	Different
GENIE-VICC-417820-unk-1	IRS2_G879	IRS2_G882	Ggc/Agc	gGc/gCc	G[G>A]G	G[G>C]C	Yes	Yes	Different
GENIE-VICC-231555-unk-1	U2AF1_S34	U2AF1_Q157	tCt/tTt	cAg/cGg	T[C>T]T	C[A>G]G	Yes	Yes	Different
GENIE-MSK-P-0002489-T01-IM3	EGFR_G719	EGFR_E709	Ggc/Agc	Gaa/Aaa	G[G>A]G	G[G>A]A	Yes	Yes	Different
TCGA-EO-A3AY-01	PTEN_F341	PTEN_R142	tTt/tGt	Cgg/Tgg	T[T>G]T	T[C>T]G	Yes	Yes	Different
GENIE-DFCI-008419-5703	EGFR_L861	EGFR_G719	cTg/cAg	Ggc/Agc	C[T>A]G	G[G>A]G	Yes	Yes	Different
GENIE-MSK-P-0021129-T01-IM6	PIK3CA_H1047	PIK3CA_E726	cAt/cGt	Gaa/Aaa	C[A>G]T	T[G>A]A	Yes	Yes	Different
GENIE-MSK-P-0001826-T01-IM3	EGFR_L858	EGFR_T790	cTg/cGg	aCg/aTg	C[T>G]G	A[C>T]G	Yes	Yes	Different
GENIE-DFCI-010759-9115	TET2_N1636	TET2_S1577	aaC/aaG	Agt/Cgt	A[C>G]C	T[A>C]G	Yes	Yes	Different
GENIE-JHU-02574-03063	PIK3CA_E542	PIK3CA_H1047	gAa/gTa	cAt/cGt	G[A>T]A	C[A>G]T	Yes	Yes	Different
GENIE-MSK-P-0012358-T01-IM5	PTEN_R173	PTEN_F341	Cgc/Tgc	Ttt/Gtt	G[C>T]G	T[T>G]T	Yes	Yes	Different
GENIE-DFCI-089217-282277	PIK3CA_R88	PIK3CA_R357	cGa/cAa	cGa/cAa	C[G>A]A	C[G>A]A	Yes	Yes	Same
GENIE-MSK-P-0006253-T01-IM5	TP53_E285	TP53_E287	Gag/Aag	gaG/gaC	A[G>A]A	A[G>C]A	Yes	Yes	Different
GENIE-VICC-708400-unk-1	BRCA1_F486	BRCA1_Y179	Ttt/Ctt	tAc/tGc	A[T>C]T	T[A>G]C	Yes	Yes	Different
GENIE-MSK-P-0002444-T01-IM3	KRAS_G12	KRAS_G13	Ggt/Tgt	gGc/gAc	T[G>T]G	G[G>A]C	Yes	Yes	Different
GENIE-VICC-519455-unk-1	IRS2_G879	IRS2_G882	Ggc/Agc	gGc/gCc	G[G>A]G	G[G>C]C	Yes	Yes	Different
GENIE-CRUK-MB0356-primary	PIK3CA_H1047	PIK3CA_H1048	cAt/cGt	cAt/cGt	C[A>G]T	C[A>G]T	Yes	Yes	Same
GENIE-DFCI-001503-1100	PIK3CA_H1047	PIK3CA_E545	cAt/cGt	Gag/Aag	C[A>G]T	T[G>A]A	Yes	Yes	Different
GENIE-DFCI-005411-2595	ALK_P367	ALK_G464	cCc/cGc	Gga/Aga	C[C>G]C	G[G>A]G	Yes	Yes	Different
GENIE-NKI-19H0-U44C	EGFR_L858	EGFR_T790	cTg/cGg	aCg/aTg	C[T>G]G	A[C>T]G	Yes	Yes	Different
GENIE-DFCI-107533-571855	PIK3CA_E545	PIK3CA_E726	Gag/Aag	Gaa/Aaa	T[G>A]A	T[G>A]A	Yes	Yes	Same
GENIE-VICC-552975-unk-1	PIK3CA_H1047	PIK3CA_E365	cAt/cGt	Gaa/Aaa	C[A>G]T	A[G>A]A	Yes	Yes	Different
TCGA-AZ-4315-01	PTEN_R130	PTEN_R173	cGa/cAa	Cgc/Tgc	C[G>A]A	G[C>T]G	Yes	Yes	Different
GENIE-MSK-P-0025939-T01-IH3	PIM1_G28	PIM1_H21	gGc/gAc	Cac/Aac	G[G>A]C	G[C>A]A	Yes	Yes	Different
GENIE-JHU-02459-02932	EGFR_L861	EGFR_G719	cTg/cAg	gGc/gAc	C[T>A]G	G[G>A]C	Yes	Yes	Different
GENIE-VHIO-039-001	EGFR_T790	EGFR_C797	aCg/aTg	Tgc/Agc	A[C>T]G	C[T>A]G	Yes	Yes	Different
GENIE-MSK-P-0017393-T01-IH3	PIM1_S97	PIM1_G99	agC/agG	gGt/gAt	G[C>G]T	G[G>A]T	Yes	Yes	Different
TCGA-L9-A50W-01	EGFR_L858	EGFR_T790	cTg/cGg	aCg/aTg	C[T>G]G	A[C>T]G	Yes	Yes	Different
GENIE-VICC-957399-unk-1	IRS2_G879	IRS2_G882	Ggc/Agc	gGc/gCc	G[G>A]G	G[G>C]C	Yes	Yes	Different
GENIE-MSK-P-0016235-T01-IM6	TP53_R248	TP53_R282	Cgg/Tgg	Cgg/Tgg	C[C>T]G	C[C>T]G	Yes	Yes	Same
GENIE-DFCI-004274-6476	EGFR_S768	EGFR_V769	aGc/aTc	Gtg/Ttg	A[G>T]C	C[G>T]T	Yes	Yes	Different
GENIE-DFCI-026019-159243	TP53_M160	TP53_A161	atG/atT	Gcc/Tcc	T[G>T]G	G[G>T]C	Yes	Yes	Different
GENIE-MSK-P-0008315-T01-IM5	AR_H875	AR_L702	Cat/Tat	cTc/cAc	G[C>T]A	C[T>A]C	Yes	Yes	Different
GENIE-MSK-P-0002614-T02-IM5	EGFR_G719	EGFR_E709	gGc/gCc	gAa/gCa	G[G>C]C	G[A>C]A	Yes	Yes	Different
TCGA-B5-A11V-01	PTEN_G165	PTEN_R130	Gga/Aga	cGa/cTa	G[G>A]G	C[G>T]A	Yes	Yes	Different
GENIE-WAKE-C1070-01	PTEN_R130	PTEN_F154	cGa/cAa	ttC/ttA	C[G>A]A	T[C>A]T	Yes	Yes	Different
GENIE-MSK-P-0000755-T01-IM3	AR_T878	AR_W742	Act/Gct	tgG/tgT	C[A>G]C	G[G>T]A	Yes	Yes	Different
GENIE-MSK-P-0019458-T02-IM6	PIK3CA_H1047	PIK3CA_E726	cAt/cGt	Gaa/Aaa	C[A>G]T	T[G>A]A	Yes	Yes	Different
GENIE-CRUK-MB0504-primary	PIK3CA_H1047	PIK3CA_R108	cAt/cGt	cGt/cAt	C[A>G]T	C[G>A]T	Yes	Yes	Different
GENIE-MSK-P-0017393-T01-IH3	PIM1_G28	PIM1_H21	gGc/gAc	Cac/Gac	G[G>A]C	G[C>G]A	Yes	Yes	Different
GENIE-DFCI-005096-11238	EGFR_L858	EGFR_T790	cTg/cGg	aCg/aTg	C[T>G]G	A[C>T]G	Yes	Yes	Different
GENIE-MSK-P-0015626-T01-IM6	PIK3CA_R88	PIK3CA_R357	cGa/cAa	cGa/cAa	C[G>A]A	C[G>A]A	Yes	Yes	Same
GENIE-VICC-868975-unk-1	IRS2_G879	IRS2_G882	Ggc/Agc	gGc/gCc	G[G>A]G	G[G>C]C	Yes	Yes	Different
GENIE-MSK-P-0019808-T01-IM6	PIK3CA_H1047	PIK3CA_R108	cAt/cGt	cGt/cAt	C[A>G]T	C[G>A]T	Yes	Yes	Different
GENIE-DFCI-022853-23922	PIK3CA_R88	PIK3CA_T1025	cGa/cAa	Acc/Gcc	C[G>A]A	G[A>G]C	Yes	Yes	Different
GENIE-MSK-P-0031236-T01-IM6	PIK3CA_H1047	PIK3CA_E365	cAt/cGt	Gaa/Aaa	C[A>G]T	A[G>A]A	Yes	Yes	Different
GENIE-DFCI-008502-61650	EGFR_L858	EGFR_E709	cTg/cGg	gAa/gTa	C[T>G]G	G[A>T]A	Yes	Yes	Different
GENIE-DFCI-098862-437203	PIK3CA_R93	PIK3CA_Y1021	cGg/cAg	Tac/Cac	C[G>A]G	A[T>C]A	Yes	Yes	Different
GENIE-MSK-P-0012670-T01-IM5	PIK3CA_R88	PIK3CA_Y1021	cGa/cAa	tAc/tGc	C[G>A]A	T[A>G]C	Yes	Yes	Different
GENIE-MSK-P-0030153-T01-IM6	EGFR_L858	EGFR_E709	cTg/cGg	Gaa/Aaa	C[T>G]G	G[G>A]A	Yes	Yes	Different
GENIE-MSK-P-0017231-T01-IM6	EGFR_L858	EGFR_L833	cTg/cGg	Ttg/Gtg	C[T>G]G	C[T>G]T	Yes	Yes	Different
TCGA-B5-A3FA-01	PTEN_R130	PTEN_R173	cGa/cAa	Cgc/Tgc	C[G>A]A	G[C>T]G	Yes	Yes	Different
GENIE-MSK-P-0014878-T01-IM6	EGFR_L858	EGFR_L62	cTg/cGg	cTt/cGt	C[T>G]G	C[T>G]T	Yes	Yes	Different
GENIE-MSK-P-0018030-T01-IM6	EGFR_L858	EGFR_V834	cTg/cGg	Gtg/Ttg	C[T>G]G	G[G>T]T	Yes	Yes	Different
GENIE-MSK-P-0025939-T01-IH3	PIM1_G28	PIM1_K24	gGc/gAc	aaG/aaC	G[G>A]C	A[G>C]C	Yes	Yes	Different
GENIE-MSK-P-0019658-T01-IM6	PTEN_R130	PTEN_R142	cGa/cAa	Cgg/Tgg	C[G>A]A	T[C>T]G	Yes	Yes	Different
GENIE-MSK-P-0000308-T01-IM3	ERBB2_S310	ERBB2_D277	tCc/tTc	Gac/Cac	T[C>T]C	A[G>C]A	Yes	Yes	Different
GENIE-VICC-192314-unk-1	PIK3CA_H1047	PIK3CA_E365	cAt/cGt	Gaa/Aaa	C[A>G]T	A[G>A]A	Yes	Yes	Different
GENIE-MSK-P-0006402-T01-IM5	EGFR_G719	EGFR_E709	Ggc/Agc	gAa/gCa	G[G>A]G	G[A>C]A	Yes	Yes	Different
GENIE-MSK-P-0018891-T01-IM6	PIK3CA_H1047	PIK3CA_N107	cAt/cGt	Aac/Tac	C[A>G]T	C[A>T]A	Yes	Yes	Different
GENIE-MSK-P-0024544-T01-IM6	CDKN2A_D108	CDKN2A_E119	Gat/Aat	Gag/Aag	C[G>A]A	T[G>A]A	Yes	Yes	Different
GENIE-MSK-P-0031332-T01-IM6	PIK3CA_H1047	PIK3CA_E545	Cat/Tat	gaG/gaC	A[C>T]A	A[G>C]C	Yes	Yes	Different
GENIE-DFCI-005828-6569	KMT2A_T3620	KMT2A_V3619	aCc/aTc	Gtg/Ttg	A[C>T]C	G[G>T]T	Yes	Yes	Different
GENIE-DFCI-036493-74714	RPTOR_N1281	RPTOR_V843	aAc/aGc	Gtg/Atg	A[A>G]C	C[G>A]T	Yes	Yes	Different
GENIE-DFCI-002464-3469	ESR1_K32	ESR1_L35	aaG/aaT	Ctg/Atg	A[G>T]A	C[C>A]T	Yes	Yes	Different
GENIE-MSK-P-0010921-T01-IM5	PIK3CA_E542	PIK3CA_E453	Gaa/Aaa	Gaa/Caa	T[G>A]A	A[G>C]A	Yes	Yes	Different
GENIE-MSK-P-0024839-T01-IM6	EGFR_L858	EGFR_T790	cTg/cGg	aCg/aTg	C[T>G]G	A[C>T]G	Yes	Yes	Different
GENIE-MSK-P-0029558-T01-IM6	EGFR_L858	EGFR_T790	cTg/cGg	aCg/aTg	C[T>G]G	A[C>T]G	Yes	Yes	Different
GENIE-DFCI-003428-8360	PIK3CA_E545	PIK3CA_E726	Gag/Aag	Gaa/Aaa	T[G>A]A	T[G>A]A	Yes	Yes	Same
GENIE-DFCI-034139-158549	PIM1_G28	PIM1_V96	gGc/gAc	Gtg/Atg	G[G>A]C	G[G>A]T	Yes	Yes	Different
GENIE-DFCI-112777-805306	KRAS_Q61	KRAS_E62	caA/caT	Gag/Aag	A[A>T]G	A[G>A]A	Yes	Yes	Different
GENIE-MSK-P-0017393-T01-IH3	PIM1_G28	PIM1_K24	gGc/gAc	aaG/aaC	G[G>A]C	A[G>C]C	Yes	Yes	Different
GENIE-DFCI-091537-332857	PIK3CA_V344	PIK3CA_T1025	gTg/gGg	Acc/Gcc	G[T>G]G	G[A>G]C	Yes	Yes	Different
TCGA-C5-A1MK-01	PIK3CA_E545	PIK3CA_E726	Gag/Aag	Gaa/Aaa	T[G>A]A	T[G>A]A	Yes	Yes	Same
GENIE-JHU-00402-00620	EGFR_L858	EGFR_S768	cTg/cGg	aGc/aTc	C[T>G]G	A[G>T]C	Yes	Yes	Different
GENIE-NKI-ST6T-2KYF	TP53_M160	TP53_A161	atG/atA	Gcc/Tcc	T[G>A]G	G[G>T]C	Yes	Yes	Different
GENIE-DFCI-038243-250070	ERBB2_L755	ERBB2_R678	tTg/tCg	cGg/cAg	T[T>C]G	C[G>A]G	Yes	Yes	Different
GENIE-MSK-P-0020062-T01-IM6	TP53_E285	TP53_E287	Gag/Aag	Gag/Cag	A[G>A]A	A[G>C]A	Yes	Yes	Different
TCGA-ND-A4WC-01	PIK3CA_R108	PIK3CA_R88	cGt/cAt	cGa/cAa	C[G>A]T	C[G>A]A	Yes	Yes	Different
TCGA-EW-A1J5-01	PIK3CA_E545	PIK3CA_E726	Gag/Aag	Gaa/Aaa	T[G>A]A	T[G>A]A	Yes	Yes	Same
TCGA-E6-A1LX-01	POLE_P286	POLE_R1826	cCt/cGt	Cgg/Tgg	C[C>G]T	T[C>T]G	Yes	Yes	Different
GENIE-MSK-P-0004913-T01-IM5	PIK3CA_E542	PIK3CA_H1047	gAa/gCa	cAt/cGt	G[A>C]A	C[A>G]T	Yes	Yes	Different
GENIE-VICC-695646-unk-1	IRS2_G879	IRS2_G882	Ggc/Agc	gGc/gCc	G[G>A]G	G[G>C]C	Yes	Yes	Different
GENIE-MDA-2388-4609	TP53_R175	TP53_R248	cGc/cAc	Cgg/Tgg	C[G>A]C	C[C>T]G	Yes	Yes	Different
GENIE-MSK-P-0031271-T01-IM6	PIK3CA_H1047	PIK3CA_V344	cAt/cGt	Gtg/Atg	C[A>G]T	C[G>A]T	Yes	Yes	Different
GENIE-DFCI-093440-266174	PIK3CA_E542	PIK3CA_E453	Gaa/Aaa	Gaa/Caa	T[G>A]A	A[G>C]A	Yes	Yes	Different
TCGA-E2-A10F-01	PIK3CA_H1047	PIK3CA_E726	cAt/cGt	Gaa/Aaa	C[A>G]T	T[G>A]A	Yes	Yes	Different
GENIE-CRUK-MB4969-primary	PIK3CA_E545	PIK3CA_E726	Gag/Aag	Gaa/Aaa	T[G>A]A	T[G>A]A	Yes	Yes	Same
GENIE-DFCI-008148-6833	EGFR_G719	EGFR_S768	gGc/gCc	aGc/aTc	G[G>C]C	A[G>T]C	Yes	Yes	Different
GENIE-VICC-964949-unk-1	BRCA1_N550	BRCA1_F486	Aat/Cat	Ttt/Ctt	T[A>C]A	A[T>C]T	Yes	Yes	Different
GENIE-CRUK-MB5035-primary	PIK3CA_E542	PIK3CA_E726	Gaa/Aaa	Gaa/Aaa	T[G>A]A	T[G>A]A	Yes	Yes	Same
GENIE-DFCI-009315-6400	PIK3CA_R93	PIK3CA_Y1021	cGg/cAg	Tac/Aac	C[G>A]G	A[T>A]A	Yes	Yes	Different
GENIE-VICC-594411-unk-1	PRKDC_L1706	PRKDC_V1478	cTg/cAg	Gtt/Ctt	C[T>A]G	T[G>C]T	Yes	Yes	Different
GENIE-MSK-P-0021113-T01-IM6	EGFR_L861	EGFR_G719	cTg/cAg	gGc/gCc	C[T>A]G	G[G>C]C	Yes	Yes	Different
GENIE-DFCI-002897-7980	ASXL1_M168	ASXL1_P1259	Atg/Ttg	cCa/cTa	G[A>T]T	C[C>T]A	Yes	Yes	Different
GENIE-VICC-712482-unk-1	PRKDC_L1706	PRKDC_V1478	cTg/cAg	Gtt/Ctt	C[T>A]G	T[G>C]T	Yes	Yes	Different
GENIE-DFCI-092144-350477	ALK_P367	ALK_G464	cCc/cGc	Gga/Aga	C[C>G]C	G[G>A]G	Yes	Yes	Different
GENIE-JHU-00465-00023	EGFR_L858	EGFR_T790	cTg/cGg	aCg/aTg	C[T>G]G	A[C>T]G	Yes	Yes	Different
GENIE-DFCI-111384-526527	PIK3CA_E542	PIK3CA_H1047	Gaa/Aaa	Cat/Tat	T[G>A]A	A[C>T]A	Yes	Yes	Different
GENIE-MSK-P-0002783-T01-IM3	EGFR_L858	EGFR_T790	cTg/cGg	aCg/aTg	C[T>G]G	A[C>T]G	Yes	Yes	Different
GENIE-MSK-P-0010803-T01-IM5	PIK3CA_E542	PIK3CA_H1047	gAa/gTa	Cat/Tat	G[A>T]A	A[C>T]A	Yes	Yes	Different
GENIE-MSK-P-0001821-T01-IM3	PTEN_R130	PTEN_R173	cGa/cAa	cGc/cAc	C[G>A]A	C[G>A]C	Yes	Yes	Different
TCGA-44-A4SU-01	EGFR_G719	EGFR_S768	Ggc/Tgc	aGc/aTc	G[G>T]G	A[G>T]C	Yes	Yes	Different
GENIE-MSK-P-0014860-T01-IM6	PIK3CA_H1047	PIK3CA_E545	cAt/cTt	gaG/gaT	C[A>T]T	A[G>T]C	Yes	Yes	Different
GENIE-MSK-P-0007086-T02-IM5	BCL2_A131	BCL2_V134	gCc/gAc	Gtg/Ctg	G[C>A]C	G[G>C]T	Yes	Yes	Different
GENIE-JHU-00338-00543	EGFR_L861	EGFR_G719	cTg/cAg	Ggc/Agc	C[T>A]G	G[G>A]G	Yes	Yes	Different
GENIE-JHU-01089-01244	EGFR_G719	EGFR_S768	Ggc/Tgc	aGc/aTc	G[G>T]G	A[G>T]C	Yes	Yes	Different
GENIE-VICC-432674-unk-1	BRCA1_N550	BRCA1_Y179	Aat/Cat	tAc/tGc	T[A>C]A	T[A>G]C	Yes	Yes	Different
TCGA-BS-A0UV-01	SACS_R2906	SACS_R919	cGa/cAa	aGa/aTa	C[G>A]A	A[G>T]A	Yes	Yes	Different
GENIE-DFCI-037486-159065	POLE_R52	POLE_S2022	Cgg/Tgg	aGc/aAc	G[C>T]G	A[G>A]C	Yes	Yes	Different
GENIE-DFCI-010259-9638	PIK3CA_R88	PIK3CA_D350	cGa/cAa	gAc/gGc	C[G>A]A	G[A>G]C	Yes	Yes	Different
GENIE-DFCI-002861-2482	MLH1_A31	MLH1_G454	GCt/TGt	Ggg/Cgg	G[C>G]T	G[G>C]G	Yes	Yes	Different
GENIE-DFCI-081573-281930	AR_T878	AR_W742	Act/Gct	tgG/tgT	C[A>G]C	G[G>T]A	Yes	Yes	Different
GENIE-DFCI-007707-88533	EGFR_L858	EGFR_T790	cTg/cGg	aCg/aTg	C[T>G]G	A[C>T]G	Yes	Yes	Different
GENIE-DFCI-088836-298649	TP53_R248	TP53_R273	Cgg/Tgg	cGt/cAt	C[C>T]G	C[G>A]T	Yes	Yes	Different
GENIE-MSK-P-0005926-T01-IM5	PIM1_S97	PIM1_G99	agC/agG	Ggt/Agt	G[C>G]T	G[G>A]G	Yes	Yes	Different
GENIE-MSK-P-0020689-T01-IM6	PIK3CA_R108	PIK3CA_R88	cGt/cAt	cGa/cAa	C[G>A]T	C[G>A]A	Yes	Yes	Different
GENIE-DFCI-025351-159161	ERBB2_L755	ERBB2_V842	tTg/tCg	Gta/Ata	T[T>C]G	C[G>A]T	Yes	Yes	Different
GENIE-MSK-P-0003107-T01-IM5	EGFR_G719	EGFR_E709	gGc/gCc	Gaa/Aaa	G[G>C]C	G[G>A]A	Yes	Yes	Different
GENIE-DFCI-008661-7290	MLH1_A31	MLH1_G454	GCt/TGt	Ggg/Cgg	G[C>G]T	G[G>C]G	Yes	Yes	Different
TCGA-AX-A05Z-01	ZNF442_R393	ZNF442_R309	cGa/cAa	cGa/cAa	C[G>A]A	C[G>A]A	Yes	Yes	Same
GENIE-MSK-P-0017319-T01-IM6	EGFR_T790	EGFR_G719	aCg/aTg	Ggc/Tgc	A[C>T]G	G[G>T]G	Yes	Yes	Different
GENIE-DFCI-081845-333013	EGFR_L858	EGFR_A871	cTg/cGg	gCa/gGa	C[T>G]G	G[C>G]A	Yes	Yes	Different
GENIE-DFCI-036842-130244	PIK3CA_H1047	PIK3CA_E726	cAt/cGt	Gaa/Aaa	C[A>G]T	T[G>A]A	Yes	Yes	Different
GENIE-VICC-120035-unk-1	EPHA3_E298	EPHA3_V597	Gaa/Caa	Gtt/Att	G[G>C]A	T[G>A]T	Yes	Yes	Different
GENIE-DFCI-001563-5316	EGFR_G719	EGFR_E709	Ggc/Cgc	gAa/gCa	G[G>C]G	G[A>C]A	Yes	Yes	Different
TCGA-A5-A2K5-01	PIK3CA_R88	PIK3CA_M1043	cGa/cAa	atG/atT	C[G>A]A	T[G>T]A	Yes	Yes	Different
GENIE-CRUK-MB4961-primary	PIK3CA_H1047	PIK3CA_E726	cAt/cGt	Gaa/Aaa	C[A>G]T	T[G>A]A	Yes	Yes	Different
GENIE-MSK-P-0017166-T01-IM6	EGFR_L858	EGFR_T790	cTg/cGg	aCg/aTg	C[T>G]G	A[C>T]G	Yes	Yes	Different
GENIE-MSK-P-0020825-T01-IM6	EGFR_L858	EGFR_T790	cTg/cGg	aCg/aTg	C[T>G]G	A[C>T]G	Yes	Yes	Different
GENIE-JHU-04088-04771	EGFR_L858	EGFR_S768	cTg/cGg	aGc/aTc	C[T>G]G	A[G>T]C	Yes	Yes	Different
GENIE-JHU-03461-04057	EGFR_G719	EGFR_S768	Ggc/Tgc	aGc/aTc	G[G>T]G	A[G>T]C	Yes	Yes	Different
GENIE-MSK-P-0004449-T01-IM5	TP53_R175	TP53_R248	cGc/cAc	cGg/cAg	C[G>A]C	C[G>A]G	Yes	Yes	Different
GENIE-DFCI-003309-5162	TET2_N1636	TET2_S1577	aaC/aaG	Agt/Cgt	A[C>G]C	T[A>C]G	Yes	Yes	Different
GENIE-VICC-309614-unk-1	PRKDC_L1706	PRKDC_V1478	cTg/cAg	Gtt/Ctt	C[T>A]G	T[G>C]T	Yes	Yes	Different
TCGA-BK-A0C9-01	PIK3CA_E542	PIK3CA_E453	Gaa/Caa	Gaa/Caa	T[G>C]A	A[G>C]A	Yes	Yes	Different
GENIE-CRUK-MB0554-primary	PIK3CA_H1047	PIK3CA_H1048	cAt/cGt	cAt/cGt	C[A>G]T	C[A>G]T	Yes	Yes	Same
GENIE-UCHI-Patient270-T1	EGFR_G719	EGFR_E709	Ggc/Agc	gAa/gCa	G[G>A]G	G[A>C]A	Yes	Yes	Different
GENIE-MSK-P-0010034-T01-IM5	TP53_R175	TP53_R273	cGc/cAc	Cgt/Tgt	C[G>A]C	G[C>T]G	Yes	Yes	Same
TCGA-BR-8676-01	PIK3CA_E542	PIK3CA_E453	Gaa/Aaa	Gaa/Aaa	T[G>A]A	A[G>A]A	Yes	Yes	Different
GENIE-DFCI-005424-2591	PIK3CA_H1047	PIK3CA_P539	cAt/cGt	cCt/cGt	C[A>G]T	C[C>G]T	Yes	Yes	Different
GENIE-DFCI-008659-7272	PTPRD_S431	PTPRD_R232	tCg/tTg	Cgc/Tgc	T[C>T]G	T[C>T]G	Yes	Yes	Same
GENIE-CRUK-MB5425-primary	PIK3CA_H1047	PIK3CA_R108	cAt/cGt	cGt/cAt	C[A>G]T	C[G>A]T	Yes	Yes	Different
GENIE-MSK-P-0031097-T01-IM6	EGFR_L858	EGFR_T790	cTg/cGg	aCg/aTg	C[T>G]G	A[C>T]G	Yes	Yes	Different
GENIE-MSK-P-0027825-T01-IM6	TP53_R248	TP53_R273	Cgg/Tgg	Cgt/Tgt	C[C>T]G	G[C>T]G	Yes	Yes	Different
GENIE-MSK-P-0008145-T01-IM5	EGFR_G719	EGFR_E709	gGc/gCc	Gaa/Aaa	G[G>C]C	G[G>A]A	Yes	Yes	Different
GENIE-MSK-P-0008461-T01-IM5	AR_H875	AR_L702	Cat/Tat	cTc/cAc	G[C>T]A	C[T>A]C	Yes	Yes	Different
GENIE-DFCI-009253-7131	PIK3CA_R108	PIK3CA_R88	cGt/cAt	cGa/cAa	C[G>A]T	C[G>A]A	Yes	Yes	Different
GENIE-DFCI-108705-282585	TSC1_E990	TSC1_D1002	Gaa/Aaa	gAt/gTt	A[G>A]A	G[A>T]T	Yes	Yes	Different
TCGA-71-8520-01	EGFR_L858	EGFR_L62	cTg/cGg	cTt/cGt	C[T>G]G	C[T>G]T	Yes	Yes	Different
GENIE-DFCI-001284-447	PIM1_S97	PIM1_G99	aGc/aAc	gGt/gCt	A[G>A]C	G[G>C]T	Yes	Yes	Different
GENIE-MSK-P-0002945-T01-IM3	PIK3CA_H1047	PIK3CA_E726	Cat/Tat	Gaa/Aaa	A[C>T]A	T[G>A]A	Yes	Yes	Different
GENIE-MSK-P-0014402-T01-IM6	TP53_E285	TP53_E287	Gag/Aag	Gag/Aag	A[G>A]A	A[G>A]A	Yes	Yes	Same
TCGA-KT-A7W1-01	EGFR_G719	EGFR_E709	gGc/gAc	Gaa/Aaa	G[G>A]C	G[G>A]A	Yes	Yes	Different
GENIE-DFCI-003480-9908	ERCC4_L27	ERCC4_Q406	Ctc/Ttc	cAa/cGa	G[C>T]T	C[A>G]A	Yes	Yes	Different
TCGA-QF-A5YS-01	PIK3CA_R88	PIK3CA_T1025	cGa/cAa	Acc/Gcc	C[G>A]A	G[A>G]C	Yes	Yes	Different
GENIE-DFCI-032479-74626	EGFR_L858	EGFR_V834	cTg/cGg	Gtg/Ttg	C[T>G]G	G[G>T]T	Yes	Yes	Different
GENIE-MSK-P-0030560-T01-IM6	EGFR_L858	EGFR_T790	cTg/cGg	aCg/aTg	C[T>G]G	A[C>T]G	Yes	Yes	Different
GENIE-DFCI-092507-298714	MLH1_A31	MLH1_G454	GCt/TGt	Ggg/Cgg	G[C>G]T	G[G>C]G	Yes	Yes	Different
TCGA-AD-A5EJ-01	PIK3CA_E542	PIK3CA_H1047	gAa/gGa	cAt/cGt	G[A>G]A	C[A>G]T	Yes	Yes	Different
GENIE-MSK-P-0025880-T01-IM6	PIK3CA_H1047	PIK3CA_E545	cAt/cTt	Gag/Aag	C[A>T]T	T[G>A]A	Yes	Yes	Different
TCGA-A2-A0T6-01	ERBB2_L755	ERBB2_R678	tTg/tGg	cGg/cAg	T[T>G]G	C[G>A]G	Yes	Yes	Different
GENIE-MDA-1620-3342	EGFR_L858	EGFR_T790	cTg/cGg	aCg/aTg	C[T>G]G	A[C>T]G	Yes	Yes	Different
GENIE-DFCI-011397-10952	PIK3CA_H1047	PIK3CA_P539	cAt/cGt	cCt/cGt	C[A>G]T	C[C>G]T	Yes	Yes	Different
GENIE-MSK-P-0028483-T01-IM6	PTEN_P204	PTEN_R130	cCa/cTa	Cga/Gga	C[C>T]A	A[C>G]G	Yes	Yes	Different
GENIE-DFCI-000242-8704	PTEN_R130	PTEN_I67	cGa/cAa	aTa/aCa	C[G>A]A	A[T>C]A	Yes	Yes	Different
GENIE-GRCC-plce3k18-sample-a	EGFR_T790	EGFR_C797	aCg/aTg	Tgc/Agc	A[C>T]G	C[T>A]G	Yes	Yes	Different
GENIE-DFCI-006773-2834	TNFAIP3_I21	TNFAIP3_S79	aTa/aCa	agC/agG	A[T>C]A	G[C>G]C	Yes	Yes	Different
GENIE-JHU-00054-01116	EGFR_G719	EGFR_S768	Ggc/Tgc	aGc/aTc	G[G>T]G	A[G>T]C	Yes	Yes	Different
TCGA-CG-5721-01	TP53_R175	TP53_R273	Cgc/Tgc	Cgt/Tgt	G[C>T]G	G[C>T]G	Yes	Yes	Same
GENIE-MSK-P-0021777-T01-IM6	PIK3CA_R108	PIK3CA_R38	cGt/cAt	Cgt/Tgt	C[G>A]T	C[C>T]G	Yes	Yes	Different
GENIE-MSK-P-0019040-T01-IM6	PIK3CA_R93	PIK3CA_E418	cGg/cAg	Gaa/Aaa	C[G>A]G	G[G>A]A	Yes	Yes	Different
TCGA-HU-A4GQ-01	PIK3CA_R93	PIK3CA_Y1021	Cgg/Tgg	Tac/Cac	T[C>T]G	A[T>C]A	Yes	Yes	Different
TCGA-06-5416-01	PIK3CA_R88	PIK3CA_E81	cGa/cAa	Gaa/Aaa	C[G>A]A	A[G>A]A	Yes	Yes	Different
GENIE-VICC-839292-unk-1	PRKDC_L1706	PRKDC_V1478	cTg/cAg	Gtt/Ctt	C[T>A]G	T[G>C]T	Yes	Yes	Different
TCGA-AG-A002-01	ZNF678_R313	ZNF678_R509	aGa/aTa	aGa/aTa	A[G>T]A	A[G>T]A	Yes	Yes	Same
GENIE-MSK-P-0001328-T01-IM3	EGFR_L858	EGFR_E709	cTg/cGg	Gaa/Aaa	C[T>G]G	G[G>A]A	Yes	Yes	Different
GENIE-JHU-03624-04243	EGFR_L858	EGFR_S768	cTg/cGg	aGc/aTc	C[T>G]G	A[G>T]C	Yes	Yes	Different
GENIE-JHU-02898-03431	EGFR_G719	EGFR_E709	Ggc/Tgc	gAa/gCa	G[G>T]G	G[A>C]A	Yes	Yes	Different
TCGA-A5-A0G2-01	PTEN_R130	PTEN_R173	cGa/cAa	Cgc/Tgc	C[G>A]A	G[C>T]G	Yes	Yes	Different
GENIE-VICC-797896-unk-1	PIK3CA_E542	PIK3CA_E726	Gaa/Aaa	Gaa/Aaa	T[G>A]A	T[G>A]A	Yes	Yes	Same
GENIE-DFCI-089215-298802	TP53_M160	TP53_A161	atG/atT	Gcc/Acc	T[G>T]G	G[G>A]C	Yes	Yes	Different
TCGA-BS-A0UV-01	REV3L_R2499	REV3L_R1873	cGa/cAa	cGa/cAa	C[G>A]A	C[G>A]A	Yes	Yes	Same
GENIE-MSK-P-0021735-T01-IM6	ERBB2_S310	ERBB2_D277	tCc/tTc	Gac/Tac	T[C>T]C	A[G>T]A	Yes	Yes	Different
GENIE-MSK-P-0008032-T01-IM5	TP53_E285	TP53_E271	Gag/Cag	Gag/Aag	A[G>C]A	T[G>A]A	Yes	Yes	Different
GENIE-UHN-117184-ARC1	KRAS_Q61	KRAS_E62	cAa/cGa	gAg/gCg	C[A>G]A	G[A>C]G	Yes	Yes	Different
GENIE-CRUK-MB0306-primary	PIK3CA_H1047	PIK3CA_E726	cAt/cGt	Gaa/Aaa	C[A>G]T	T[G>A]A	Yes	Yes	Different
GENIE-WAKE-C1172-01	PTEN_R173	PTEN_F341	Cgc/Tgc	Ttt/Gtt	G[C>T]G	T[T>G]T	Yes	Yes	Different
TCGA-AH-6903-01	PIK3CA_H1047	PIK3CA_E726	cAt/cGt	Gaa/Aaa	C[A>G]T	T[G>A]A	Yes	Yes	Different
GENIE-UHN-096996-ARC1	EGFR_L858	EGFR_E709	cTg/cGg	gAa/gTa	C[T>G]G	G[A>T]A	Yes	Yes	Different
TCGA-BS-A0TC-01	PIK3CA_R108	PIK3CA_R38	cGt/cAt	Cgt/Tgt	C[G>A]T	C[C>T]G	Yes	Yes	Different
TCGA-AX-A1C5-01	PIK3CA_H1047	PIK3CA_V344	Cat/Tat	Gtg/Atg	A[C>T]A	C[G>A]T	Yes	Yes	Different
GENIE-DFCI-037928-61466	TP53_R248	TP53_R273	cGg/cAg	Cgt/Tgt	C[G>A]G	G[C>T]G	Yes	Yes	Different
GENIE-MSK-P-0023748-T01-IM6	PIK3CA_H1047	PIK3CA_E545	cAt/cGt	Gag/Aag	C[A>G]T	T[G>A]A	Yes	Yes	Different
GENIE-DFCI-092588-266329	PIK3CA_E542	PIK3CA_E726	Gaa/Aaa	Gaa/Aaa	T[G>A]A	T[G>A]A	Yes	Yes	Same
TCGA-AP-A056-01	PIK3CA_R88	PIK3CA_Y1021	cGa/cAa	tAc/tGc	C[G>A]A	T[A>G]C	Yes	Yes	Different
GENIE-VICC-964949-unk-1	BRCA1_F486	BRCA1_Y179	Ttt/Ctt	tAc/tGc	A[T>C]T	T[A>G]C	Yes	Yes	Different
GENIE-DFCI-003336-1226	ERCC4_L27	ERCC4_Q406	Ctc/Ttc	cAa/cGa	G[C>T]T	C[A>G]A	Yes	Yes	Different
GENIE-VICC-662976-unk-1	EGFR_G719	EGFR_E709	Ggc/Agc	gAa/gCa	G[G>A]G	G[A>C]A	Yes	Yes	Different
GENIE-DFCI-038224-173875	EGFR_G719	EGFR_S768	Ggc/Tgc	aGc/aTc	G[G>T]G	A[G>T]C	Yes	Yes	Different
GENIE-MSK-P-0001328-T01-IM3	EGFR_L858	EGFR_T790	cTg/cGg	aCg/aTg	C[T>G]G	A[C>T]G	Yes	Yes	Different
GENIE-DFCI-024486-74679	EGFR_L858	EGFR_T790	cTg/cGg	aCg/aTg	C[T>G]G	A[C>T]G	Yes	Yes	Different
GENIE-DFCI-006775-4392	EGFR_L858	EGFR_T790	cTg/cGg	aCg/aTg	C[T>G]G	A[C>T]G	Yes	Yes	Different
GENIE-DFCI-008392-5700	FGFR1_K656	FGFR1_V561	Aag/Gag	Gtg/Atg	A[A>G]A	C[G>A]T	Yes	Yes	Different
GENIE-GRCC-bda0e37c-metastasis-a	PIK3CA_E542	PIK3CA_E453	Gaa/Aaa	Gaa/Aaa	T[G>A]A	A[G>A]A	Yes	Yes	Different
TCGA-JL-A3YX-01	PIK3CA_E542	PIK3CA_E726	Gaa/Aaa	Gaa/Aaa	T[G>A]A	T[G>A]A	Yes	Yes	Same
GENIE-MDA-2589-4909	TP53_E285	TP53_E271	Gag/Aag	Gag/Aag	A[G>A]A	T[G>A]A	Yes	Yes	Different
GENIE-MSK-P-0006269-T01-IM5	PIK3CA_H1047	PIK3CA_V344	Cat/Tat	Gtg/Atg	A[C>T]A	C[G>A]T	Yes	Yes	Different
GENIE-VICC-494536-unk-1	IRS2_G879	IRS2_G882	Ggc/Agc	gGc/gCc	G[G>A]G	G[G>C]C	Yes	Yes	Different
GENIE-JHU-02435-02906	EGFR_G719	EGFR_E709	gGc/gCc	Gaa/Aaa	G[G>C]C	G[G>A]A	Yes	Yes	Different
GENIE-VICC-708400-unk-1	BRCA1_N550	BRCA1_Y179	Aat/Cat	tAc/tGc	T[A>C]A	T[A>G]C	Yes	Yes	Different
GENIE-MSK-P-0026141-T01-IM6	EGFR_L858	EGFR_T790	cTg/cGg	aCg/aTg	C[T>G]G	A[C>T]G	Yes	Yes	Different
GENIE-CRUK-MTST2413-primary	PIK3CA_E542	PIK3CA_E726	Gaa/Aaa	Gaa/Aaa	T[G>A]A	T[G>A]A	Yes	Yes	Same
GENIE-DFCI-004233-8298	EGFR_G719	EGFR_S768	Ggc/Agc	aGc/aTc	G[G>A]G	A[G>T]C	Yes	Yes	Different
GENIE-DFCI-051375-250269	TP53_R175	TP53_R273	Cgc/Tgc	Cgt/Tgt	G[C>T]G	G[C>T]G	Yes	Yes	Same
GENIE-DFCI-006425-5013	PIK3CA_H1047	PIK3CA_V344	cAt/cGt	gTg/gGg	C[A>G]T	G[T>G]G	Yes	Yes	Different
GENIE-DFCI-003514-2451	PIK3CA_H1047	PIK3CA_E545	cAt/cGt	Gag/Aag	C[A>G]T	T[G>A]A	Yes	Yes	Different
GENIE-VICC-240652-unk-1	IRS2_G879	IRS2_G882	Ggc/Agc	gGc/gCc	G[G>A]G	G[G>C]C	Yes	Yes	Different
GENIE-DFCI-011355-298969	EGFR_L858	EGFR_T790	cTg/cGg	aCg/aTg	C[T>G]G	A[C>T]G	Yes	Yes	Different
GENIE-DFCI-004704-925	EGFR_G719	EGFR_E709	gGc/gCc	gAa/gCa	G[G>C]C	G[A>C]A	Yes	Yes	Different
TCGA-B5-A11N-01	PTEN_R173	PTEN_F341	Cgc/Tgc	Ttt/Gtt	G[C>T]G	T[T>G]T	Yes	Yes	Different
GENIE-DFCI-001753-4598	EGFR_L861	EGFR_T790	cTg/cAg	aCg/aTg	C[T>A]G	A[C>T]G	Yes	Yes	Different
GENIE-VICC-232876-unk-1	KMT2D_A2925	KMT2D_L2245	gCg/gTg	Ctc/Gtc	G[C>T]G	C[C>G]T	Yes	Yes	Different
GENIE-WAKE-C1508-01	EGFR_G779	EGFR_G719	Ggc/Tgc	gGc/gCc	G[G>T]G	G[G>C]C	Yes	Yes	Different
GENIE-DFCI-004316-2355	TSC1_E990	TSC1_D1002	Gaa/Aaa	gAt/gTt	A[G>A]A	G[A>T]T	Yes	Yes	Different
GENIE-DFCI-042300-234524	PIM1_G83	PIM1_L184	gGc/gAc	Ctc/Ttc	G[G>A]C	G[C>T]T	Yes	Yes	Different
GENIE-GRCC-boi2iq18-sample-a	EGFR_L858	EGFR_T790	cTg/cGg	aCg/aTg	C[T>G]G	A[C>T]G	Yes	Yes	Different
GENIE-CRUK-MB6164-primary	PIK3CA_H1047	PIK3CA_H1048	cAt/cGt	cAt/cGt	C[A>G]T	C[A>G]T	Yes	Yes	Same
GENIE-DFCI-110181-757261	PIK3CA_R88	PIK3CA_T1025	cGa/cAa	Acc/Gcc	C[G>A]A	G[A>G]C	Yes	Yes	Different
GENIE-MSK-P-0013260-T01-IM5	EGFR_G719	EGFR_S768	Ggc/Tgc	aGc/aTc	G[G>T]G	A[G>T]C	Yes	Yes	Different
TCGA-AX-A1CE-01	PIK3CA_R88	PIK3CA_D350	cGa/cAa	gAc/gGc	C[G>A]A	G[A>G]C	Yes	Yes	Different
TCGA-AX-A0J0-01	ZNF180_R569	ZNF180_R625	aGa/aTa	aGa/aTa	A[G>T]A	A[G>T]A	Yes	Yes	Same
GENIE-MSK-P-0021278-T01-IH3	TP53_R248	TP53_R273	cGg/cAg	cGt/cAt	C[G>A]G	C[G>A]T	Yes	Yes	Different
TCGA-AP-A1E0-01	PIK3CA_R88	PIK3CA_M1043	cGa/cAa	atG/atT	C[G>A]A	T[G>T]A	Yes	Yes	Different
GENIE-DFCI-040343-203667	EGFR_L858	EGFR_T790	cTg/cGg	aCg/aTg	C[T>G]G	A[C>T]G	Yes	Yes	Different
GENIE-VICC-896602-unk-1	PIK3CA_H1047	PIK3CA_E726	cAt/cGt	Gaa/Aaa	C[A>G]T	T[G>A]A	Yes	Yes	Different
GENIE-JHU-03464-04061	EGFR_L858	EGFR_T790	cTg/cGg	aCg/aTg	C[T>G]G	A[C>T]G	Yes	Yes	Different
GENIE-JHU-00275-00524	EGFR_S768	EGFR_V769	aGc/aTc	Gtg/Ttg	A[G>T]C	C[G>T]T	Yes	Yes	Different
GENIE-MSK-P-0012358-T01-IM5	PTEN_F341	PTEN_R142	Ttt/Gtt	Cgg/Tgg	T[T>G]T	T[C>T]G	Yes	Yes	Different
GENIE-CRUK-MB6007-primary	PIK3CA_H1047	PIK3CA_E726	cAt/cGt	Gaa/Aaa	C[A>G]T	T[G>A]A	Yes	Yes	Different
GENIE-CRUK-MB4843-primary	PIK3CA_H1047	PIK3CA_E726	cAt/cGt	Gaa/Aaa	C[A>G]T	T[G>A]A	Yes	Yes	Different
GENIE-MSK-P-0008694-T01-IM5	PIK3CA_E542	PIK3CA_E453	Gaa/Aaa	Gaa/Aaa	T[G>A]A	A[G>A]A	Yes	Yes	Different
GENIE-MSK-P-0003572-T01-IM5	EGFR_G719	EGFR_S768	Ggc/Tgc	aGc/aTc	G[G>T]G	A[G>T]C	Yes	Yes	Different
GENIE-DFCI-039489-250197	PTEN_R130	PTEN_R142	cGa/cAa	Cgg/Tgg	C[G>A]A	T[C>T]G	Yes	Yes	Different
GENIE-DFCI-050995-218611	PTEN_R130	PTEN_Y155	cGa/cAa	tAt/tGt	C[G>A]A	T[A>G]T	Yes	Yes	Different
GENIE-SCI-5036872662-U02514072R2	EGFR_G719	EGFR_E709	gGc/gCc	Gaa/Aaa	G[G>C]C	G[G>A]A	Yes	Yes	Different
TCGA-B6-A0RO-01	PIK3CA_H1047	PIK3CA_P539	cAt/cGt	cCt/cGt	C[A>G]T	C[C>G]T	Yes	Yes	Different
GENIE-CRUK-MTST1800-primary	PIK3CA_E542	PIK3CA_E726	Gaa/Aaa	Gaa/Aaa	T[G>A]A	T[G>A]A	Yes	Yes	Same
GENIE-DFCI-012570-23892	TP53_R175	TP53_R273	Cgc/Tgc	Cgt/Tgt	G[C>T]G	G[C>T]G	Yes	Yes	Same
GENIE-DFCI-009976-8913	TNFAIP3_I21	TNFAIP3_S79	aTa/aCa	agC/agG	A[T>C]A	G[C>G]C	Yes	Yes	Different
GENIE-SCI-9743847662-U1239854W9	PIK3CA_E545	PIK3CA_E726	Gag/Aag	Gaa/Aaa	T[G>A]A	T[G>A]A	Yes	Yes	Same
GENIE-MSK-P-0006787-T01-IM5	PIK3CA_H1047	PIK3CA_E726	cAt/cGt	Gaa/Aaa	C[A>G]T	T[G>A]A	Yes	Yes	Different
GENIE-DFCI-003558-1409	PTEN_G165	PTEN_R130	gGa/gAa	cGa/cAa	G[G>A]A	C[G>A]A	Yes	Yes	Different
GENIE-DFCI-108395-571901	MLH1_A31	MLH1_G454	GCt/TGt	Ggg/Cgg	G[C>G]T	G[G>C]G	Yes	Yes	Different
GENIE-VICC-432674-unk-1	BRCA1_N550	BRCA1_F486	Aat/Cat	Ttt/Ctt	T[A>C]A	A[T>C]T	Yes	Yes	Different
GENIE-VICC-253912-unk-1	RPTOR_N1281	RPTOR_V843	aAc/aGc	Gtg/Atg	A[A>G]C	C[G>A]T	Yes	Yes	Different
GENIE-UHN-349650-ARC1	PIK3CA_H1047	PIK3CA_R108	cAt/cGt	cGt/cAt	C[A>G]T	C[G>A]T	Yes	Yes	Different
GENIE-MSK-P-0005858-T01-IM5	TP53_R248	TP53_R282	Cgg/Tgg	Cgg/Tgg	C[C>T]G	C[C>T]G	Yes	Yes	Same
GENIE-MSK-P-0005120-T01-IM5	PIK3CA_E542	PIK3CA_E726	Gaa/Aaa	Gaa/Aaa	T[G>A]A	T[G>A]A	Yes	Yes	Same
GENIE-JHU-01036-01190	EGFR_T790	EGFR_G719	aCg/aTg	gGc/gCc	A[C>T]G	G[G>C]C	Yes	Yes	Different
GENIE-VICC-388679-unk-1	KMT2D_A2925	KMT2D_L2245	gCg/gTg	Ctc/Gtc	G[C>T]G	C[C>G]T	Yes	Yes	Different
GENIE-MSK-P-0024285-T01-IM6	PIK3CA_E545	PIK3CA_E726	Gag/Aag	Gaa/Aaa	T[G>A]A	T[G>A]A	Yes	Yes	Same
TCGA-EO-A3AY-01	SACS_R2906	SACS_R919	cGa/cAa	aGa/aTa	C[G>A]A	A[G>T]A	Yes	Yes	Different
GENIE-MSK-P-0006811-T01-IM5	PIM1_G28	PIM1_K24	gGc/gCc	aaG/aaC	G[G>C]C	A[G>C]C	Yes	Yes	Different
GENIE-DFCI-039489-250197	PTEN_R173	PTEN_R142	Cgc/Tgc	Cgg/Tgg	G[C>T]G	T[C>T]G	Yes	Yes	Different
GENIE-UHN-478117-ARC1	EGFR_L858	EGFR_R776	cTg/cGg	Cgc/Agc	C[T>G]G	C[C>A]G	Yes	Yes	Different
TCGA-FB-A78T-01	KRAS_G12	KRAS_G13	gGt/gCt	Ggc/Tgc	G[G>C]T	T[G>T]G	Yes	Yes	Different
GENIE-DFCI-000305-9680	PIK3CA_E542	PIK3CA_H1047	gAa/gTa	cAt/cGt	G[A>T]A	C[A>G]T	Yes	Yes	Different
GENIE-MSK-P-0017713-T01-IM6	PTEN_R130	PTEN_Y155	Cga/Gga	tAt/tGt	A[C>G]G	T[A>G]T	Yes	Yes	Different
GENIE-MSK-P-0004328-T01-IM5	EGFR_L858	EGFR_S768	cTg/cGg	aGc/aTc	C[T>G]G	A[G>T]C	Yes	Yes	Different
GENIE-DFCI-003454-1567	PIK3CA_H1047	PIK3CA_R108	cAt/cGt	cGt/cAt	C[A>G]T	C[G>A]T	Yes	Yes	Different
GENIE-JHU-03885-04544	EGFR_L858	EGFR_E709	cTg/cGg	gAa/gTa	C[T>G]G	G[A>T]A	Yes	Yes	Different
GENIE-DFCI-001761-2618	PIK3CA_E542	PIK3CA_H1047	Gaa/Aaa	cAt/cTt	T[G>A]A	C[A>T]T	Yes	Yes	Different
GENIE-VICC-917750-unk-1	IRS2_G879	IRS2_G882	Ggc/Agc	gGc/gCc	G[G>A]G	G[G>C]C	Yes	Yes	Different
GENIE-VICC-315150-unk-1	IRS2_G879	IRS2_G882	Ggc/Agc	gGc/gCc	G[G>A]G	G[G>C]C	Yes	Yes	Different
GENIE-MSK-P-0030322-T01-IM6	POLE_P286	POLE_R1826	cCt/cGt	Cgg/Tgg	C[C>G]T	T[C>T]G	Yes	Yes	Different
GENIE-DFCI-109226-436993	TP53_E285	TP53_E271	Gag/Aag	Gag/Cag	A[G>A]A	T[G>C]A	Yes	Yes	Different
GENIE-CRUK-MB5235-primary	PDE4DIP_R1378	PDE4DIP_Q573	cGg/cAg	cAg/cCg	C[G>A]G	C[A>C]G	Yes	Yes	Different
GENIE-VICC-223599-unk-1	PRKDC_L1706	PRKDC_V1478	cTg/cAg	Gtt/Ctt	C[T>A]G	T[G>C]T	Yes	Yes	Different
TCGA-AP-A1E0-01	ZNF879_R364	ZNF879_K134	cGa/cAa	aaG/aaT	C[G>A]A	A[G>T]A	Yes	Yes	Different
GENIE-JHU-04309-05015	EGFR_L858	EGFR_T790	cTg/cGg	aCg/aTg	C[T>G]G	A[C>T]G	Yes	Yes	Different
GENIE-MSK-P-0012043-T01-IM5	EGFR_G719	EGFR_S768	Ggc/Tgc	aGc/aTc	G[G>T]G	A[G>T]C	Yes	Yes	Different
TCGA-12-5301-01	PIK3CA_R108	PIK3CA_R88	cGt/cAt	cGa/cAa	C[G>A]T	C[G>A]A	Yes	Yes	Different
GENIE-MSK-P-0030053-T01-IM6	EGFR_L858	EGFR_V834	cTg/cGg	Gtg/Ttg	C[T>G]G	G[G>T]T	Yes	Yes	Different
GENIE-DFCI-000824-6934	EGFR_G719	EGFR_S768	Ggc/Tgc	aGc/aTc	G[G>T]G	A[G>T]C	Yes	Yes	Different
GENIE-VICC-634086-unk-1	IRS2_G879	IRS2_G882	Ggc/Agc	gGc/gCc	G[G>A]G	G[G>C]C	Yes	Yes	Different
TCGA-AJ-A5DW-01	PTEN_F341	PTEN_R142	Ttt/Gtt	Cgg/Tgg	T[T>G]T	T[C>T]G	Yes	Yes	Different
GENIE-MSK-P-0003987-T01-IM5	PIK3CA_H1047	PIK3CA_E545	cAt/cGt	Gag/Aag	C[A>G]T	T[G>A]A	Yes	Yes	Different
GENIE-PHS-f0a6b0c5-focus-v1	PIK3CA_E545	PIK3CA_E726	Gag/Aag	Gaa/Aaa	T[G>A]A	T[G>A]A	Yes	Yes	Same
GENIE-CRUK-MB0897-primary	PIK3CA_E542	PIK3CA_E726	Gaa/Aaa	Gaa/Aaa	T[G>A]A	T[G>A]A	Yes	Yes	Same
TCGA-EO-A22X-01	ZNF442_R393	ZNF442_R369	cGa/cAa	aGa/aTa	C[G>A]A	A[G>T]A	Yes	Yes	Different
GENIE-DFCI-037461-130296	PTEN_R130	PTEN_F154	cGa/cAa	ttC/ttA	C[G>A]A	T[C>A]T	Yes	Yes	Different
TCGA-B5-A11Y-01	PIK3CA_H1047	PIK3CA_V344	caT/caA	Gtg/Atg	A[T>A]C	C[G>A]T	Yes	Yes	Different
GENIE-MSK-P-0027849-T01-IM6	EGFR_G719	EGFR_S768	Ggc/Agc	aGc/aTc	G[G>A]G	A[G>T]C	Yes	Yes	Different
TCGA-EY-A1GF-01	PTEN_R130	PTEN_R142	cGa/cAa	Cgg/Tgg	C[G>A]A	T[C>T]G	Yes	Yes	Different
GENIE-DFCI-051234-250196	ARID1A_P289	ARID1A_R1323	Ccc/Tcc	Cgc/Tgc	G[C>T]C	C[C>T]G	Yes	Yes	Different
GENIE-MSK-P-0021148-T01-IM6	PIK3CA_H1047	PIK3CA_V344	cAt/cGt	Gtg/Atg	C[A>G]T	C[G>A]T	Yes	Yes	Different
GENIE-MSK-P-0020236-T01-IM6	EGFR_L858	EGFR_T790	cTg/cGg	aCg/aTg	C[T>G]G	A[C>T]G	Yes	Yes	Different
GENIE-MSK-P-0009316-T01-IM5	PIK3CA_H1047	PIK3CA_E545	Cat/Tat	Gag/Aag	A[C>T]A	T[G>A]A	Yes	Yes	Different
GENIE-VICC-136547-unk-1	KMT2D_A2925	KMT2D_L2245	gCg/gTg	Ctc/Gtc	G[C>T]G	C[C>G]T	Yes	Yes	Different
TCGA-BG-A220-01	DICER1_D1709	DICER1_R937	Gat/Aat	cGc/cAc	A[G>A]A	C[G>A]C	Yes	Yes	Different
GENIE-MSK-P-0026278-T01-IM6	PIK3CA_R88	PIK3CA_Y1021	cGa/cAa	tAc/tGc	C[G>A]A	T[A>G]C	Yes	Yes	Different
GENIE-MSK-P-0005926-T01-IM5	PIM1_G83	PIM1_L184	gGc/gAc	Ctc/Gtc	G[G>A]C	G[C>G]T	Yes	Yes	Different
GENIE-UHN-925947-ARC1	EGFR_G719	EGFR_S768	gGc/gCc	aGc/aTc	G[G>C]C	A[G>T]C	Yes	Yes	Different
GENIE-VICC-448692-unk-1	SPTA1_K1119	SPTA1_R661	aaG/aaC	cGt/cAt	A[G>C]T	C[G>A]T	Yes	Yes	Different
GENIE-MSK-P-0005034-T01-IM5	EGFR_L858	EGFR_T790	cTg/cGg	aCg/aTg	C[T>G]G	A[C>T]G	Yes	Yes	Different
GENIE-CRUK-MTST0340-primary	PIK3CA_E545	PIK3CA_E726	gAg/gCg	Gaa/Aaa	G[A>C]G	T[G>A]A	Yes	Yes	Different
TCGA-VQ-A8P2-01	PIK3CA_R88	PIK3CA_D350	cGa/cAa	Gac/Aac	C[G>A]A	A[G>A]A	Yes	Yes	Different
GENIE-MSK-P-0009260-T01-IM5	EGFR_L858	EGFR_R776	cTg/cGg	Cgc/Tgc	C[T>G]G	C[C>T]G	Yes	Yes	Different
GENIE-JHU-02191-02639	EGFR_G719	EGFR_E709	gGc/gCc	gAa/gCa	G[G>C]C	G[A>C]A	Yes	Yes	Different
GENIE-DFCI-111061-526531	PIK3CA_H1047	PIK3CA_E726	cAt/cGt	Gaa/Aaa	C[A>G]T	T[G>A]A	Yes	Yes	Different
TCGA-D7-5577-01	PIK3CA_R88	PIK3CA_M1043	cGa/cAa	atG/atT	C[G>A]A	T[G>T]A	Yes	Yes	Different
GENIE-MSK-P-0018386-T01-IM6	EGFR_L858	EGFR_A871	cTg/cGg	gCa/gGa	C[T>G]G	G[C>G]A	Yes	Yes	Different
GENIE-VICC-145154-unk-1	IRS2_G879	IRS2_G882	Ggc/Agc	gGc/gCc	G[G>A]G	G[G>C]C	Yes	Yes	Different
GENIE-VICC-953977-unk-1	TP53_E285	TP53_E271	Gag/Aag	Gag/Cag	A[G>A]A	T[G>C]A	Yes	Yes	Different
GENIE-DFCI-007368-9159	FGFR1_K656	FGFR1_V561	Aag/Gag	Gtg/Atg	A[A>G]A	C[G>A]T	Yes	Yes	Different
GENIE-CRUK-MB7268-primary	PIK3CA_E545	PIK3CA_E726	Gag/Aag	Gaa/Aaa	T[G>A]A	T[G>A]A	Yes	Yes	Same
GENIE-MSK-P-0018330-T01-IM6	EGFR_G719	EGFR_S768	Ggc/Tgc	aGc/aTc	G[G>T]G	A[G>T]C	Yes	Yes	Different
GENIE-DFCI-090193-298808	RPTOR_N1281	RPTOR_V843	aAc/aGc	Gtg/Atg	A[A>G]C	C[G>A]T	Yes	Yes	Different
TCGA-D8-A1JS-01	PIK3CA_H1047	PIK3CA_V344	cAt/cGt	Gtg/Atg	C[A>G]T	C[G>A]T	Yes	Yes	Different
GENIE-MSK-P-0014940-T01-IM6	PIK3CA_E542	PIK3CA_E726	Gaa/Aaa	Gaa/Aaa	T[G>A]A	T[G>A]A	Yes	Yes	Same
GENIE-MSK-P-0024207-T01-IH3	PIM1_G83	PIM1_L184	gGc/gTc	Ctc/Ttc	G[G>T]C	G[C>T]T	Yes	Yes	Different
TCGA-49-4494-01	EGFR_L858	EGFR_T790	cTg/cGg	aCg/aTg	C[T>G]G	A[C>T]G	Yes	Yes	Different
GENIE-DFCI-025597-158957	POLE_R52	POLE_S2022	Cgg/Tgg	aGc/aAc	G[C>T]G	A[G>A]C	Yes	Yes	Different
TCGA-EO-A3B0-01	ZNF850_R385	ZNF850_R354	cGa/cAa	cGa/cAa	C[G>A]A	C[G>A]A	Yes	Yes	Same
GENIE-VICC-171505-unk-1	IRS2_G879	IRS2_G882	Ggc/Agc	gGc/gCc	G[G>A]G	G[G>C]C	Yes	Yes	Different
TCGA-BH-A202-01	PIK3CA_H1047	PIK3CA_E365	cAt/cGt	gAa/gTa	C[A>G]T	G[A>T]A	Yes	Yes	Different
TCGA-2W-A8YY-01	PTEN_F341	PTEN_R142	Ttt/Gtt	Cgg/Tgg	T[T>G]T	T[C>T]G	Yes	Yes	Different
GENIE-MSK-P-0016208-T01-IM6	TP53_R280	TP53_E287	aGa/aAa	Gag/Cag	A[G>A]A	A[G>C]A	Yes	Yes	Different
GENIE-DFCI-039489-250197	PTEN_R130	PTEN_R173	cGa/cAa	Cgc/Tgc	C[G>A]A	G[C>T]G	Yes	Yes	Different
TCGA-AX-A1C9-01	ERBB2_L755	ERBB2_V842	tTg/tCg	Gta/Ata	T[T>C]G	C[G>A]T	Yes	Yes	Different
GENIE-DFCI-037616-36029	EGFR_G719	EGFR_S768	Ggc/Tgc	aGc/aTc	G[G>T]G	A[G>T]C	Yes	Yes	Different
GENIE-MSK-P-0000630-T01-IM3	EGFR_G719	EGFR_E709	Ggc/Agc	Gaa/Aaa	G[G>A]G	G[G>A]A	Yes	Yes	Different
TCGA-K4-AAQO-01	TP53_E285	TP53_E271	Gag/Cag	Gag/Cag	A[G>C]A	T[G>C]A	Yes	Yes	Different
GENIE-WAKE-C1031-01	PIK3CA_R108	PIK3CA_R88	cGt/cAt	cGa/cAa	C[G>A]T	C[G>A]A	Yes	Yes	Different
GENIE-VICC-358798-unk-1	EGFR_L858	EGFR_T790	cTg/cGg	aCg/aTg	C[T>G]G	A[C>T]G	Yes	Yes	Different
TCGA-AG-A002-01	PTEN_G165	PTEN_R130	gGa/gAa	cGa/cAa	G[G>A]A	C[G>A]A	Yes	Yes	Different
GENIE-DFCI-076986-266179	EGFR_T790	EGFR_C797	aCg/aTg	Tgc/Agc	A[C>T]G	C[T>A]G	Yes	Yes	Different
GENIE-DFCI-001678-10237	PTEN_R130	PTEN_R173	cGa/cAa	cGc/cAc	C[G>A]A	C[G>A]C	Yes	Yes	Different
GENIE-CRUK-MTST0327-primary	PIK3CA_H1047	PIK3CA_R108	cAt/cGt	cGt/cAt	C[A>G]T	C[G>A]T	Yes	Yes	Different
GENIE-DFCI-078934-299086	EGFR_L858	EGFR_S768	cTg/cGg	aGc/aTc	C[T>G]G	A[G>T]C	Yes	Yes	Different
GENIE-MSK-P-0000448-T01-IM3	ERBB2_L755	ERBB2_R678	tTg/tCg	cGg/cAg	T[T>C]G	C[G>A]G	Yes	Yes	Different
TCGA-AA-3848-01	PIK3CA_R88	PIK3CA_D350	cGa/cAa	gAc/gGc	C[G>A]A	G[A>G]C	Yes	Yes	Different
GENIE-PHS-9b4c7ed3-focus-v1	EGFR_G719	EGFR_S768	Ggc/Tgc	aGc/aTc	G[G>T]G	A[G>T]C	Yes	Yes	Different
GENIE-CRUK-MB4764-primary	PIK3CA_E542	PIK3CA_E726	Gaa/Aaa	Gaa/Aaa	T[G>A]A	T[G>A]A	Yes	Yes	Same
TCGA-DF-A2KU-01	PTEN_P204	PTEN_R130	cCa/cTa	cGa/cAa	C[C>T]A	C[G>A]A	Yes	Yes	Different
GENIE-MSK-P-0007088-T02-IM5	EGFR_T790	EGFR_G719	aCg/aTg	gGc/gCc	A[C>T]G	G[G>C]C	Yes	Yes	Different
GENIE-MSK-P-0012138-T01-IM5	TP53_E285	TP53_E287	Gag/Aag	gaG/gaC	A[G>A]A	A[G>C]A	Yes	Yes	Different
GENIE-MSK-P-0006915-T01-IM5	EGFR_L861	EGFR_G719	cTg/cAg	gGc/gCc	C[T>A]G	G[G>C]C	Yes	Yes	Different
TCGA-DM-A28A-01	PIK3CA_H1047	PIK3CA_V344	Cat/Tat	gTg/gGg	A[C>T]A	G[T>G]G	Yes	Yes	Different
GENIE-MSK-P-0013895-T03-IM6	PIK3CA_E542	PIK3CA_E726	Gaa/Aaa	Gaa/Aaa	T[G>A]A	T[G>A]A	Yes	Yes	Same
GENIE-DFCI-007462-4109	TET2_N1636	TET2_S1577	aaC/aaG	Agt/Cgt	A[C>G]C	T[A>C]G	Yes	Yes	Different
GENIE-MSK-P-0008476-T01-IM5	EGFR_G719	EGFR_S768	gGc/gCc	aGc/aTc	G[G>C]C	A[G>T]C	Yes	Yes	Different
GENIE-DFCI-008221-10871	EGFR_G719	EGFR_S768	gGc/gCc	aGc/aTc	G[G>C]C	A[G>T]C	Yes	Yes	Different
TCGA-FA-A7DS-01	PIM1_G28	PIM1_L184	gGc/gAc	Ctc/Ttc	G[G>A]C	G[C>T]T	Yes	Yes	Different
GENIE-MSK-P-0024207-T01-IH3	PIM1_G28	PIM1_L184	gGc/gAc	Ctc/Ttc	G[G>A]C	G[C>T]T	Yes	Yes	Different
GENIE-DFCI-005895-1486	EGFR_S768	EGFR_V769	aGc/aTc	Gtg/Ctg	A[G>T]C	C[G>C]T	Yes	Yes	Different
GENIE-MSK-P-0005926-T01-IM5	PIM1_S97	PIM1_L25	agC/agG	Ctg/Gtg	G[C>G]T	G[C>G]T	Yes	Yes	Same
TCGA-D8-A1JD-01	PIK3CA_E545	PIK3CA_E726	Gag/Aag	Gaa/Aaa	T[G>A]A	T[G>A]A	Yes	Yes	Same
GENIE-MSK-P-0015345-T01-IM6	AR_H875	AR_L702	Cat/Tat	cTc/cAc	G[C>T]A	C[T>A]C	Yes	Yes	Different
GENIE-UHN-856365-ARC1	TP53_R175	TP53_R273	cGc/cTc	Cgt/Tgt	C[G>T]C	G[C>T]G	Yes	Yes	Different
GENIE-DFCI-111549-902030	ARID1A_P289	ARID1A_R1323	Ccc/Tcc	Cgc/Tgc	G[C>T]C	C[C>T]G	Yes	Yes	Different
TCGA-AP-A056-01	POLE_V411	POLE_R1826	Gtg/Ttg	Cgg/Tgg	G[G>T]T	T[C>T]G	Yes	Yes	Different
GENIE-DFCI-079869-350192	RPTOR_N1281	RPTOR_V843	aAc/aGc	Gtg/Atg	A[A>G]C	C[G>A]T	Yes	Yes	Different
GENIE-VICC-517540-unk-1	IRS2_G879	IRS2_G882	Ggc/Agc	gGc/gCc	G[G>A]G	G[G>C]C	Yes	Yes	Different
TCGA-AG-A002-01	ZNF442_R393	ZNF442_R309	cGa/cAa	cGa/cAa	C[G>A]A	C[G>A]A	Yes	Yes	Same
GENIE-MSK-P-0024507-T01-IM6	PIK3CA_H1047	PIK3CA_E545	cAt/cGt	Gag/Aag	C[A>G]T	T[G>A]A	Yes	Yes	Different
GENIE-VICC-353474-unk-1	IRS2_G879	IRS2_G882	Ggc/Agc	gGc/gCc	G[G>A]G	G[G>C]C	Yes	Yes	Different
GENIE-VICC-432674-unk-1	BRCA1_F486	BRCA1_Y179	Ttt/Ctt	tAc/tGc	A[T>C]T	T[A>G]C	Yes	Yes	Different
TCGA-B5-A11E-01	SACS_R2906	SACS_R919	cGa/cAa	aGa/aTa	C[G>A]A	A[G>T]A	Yes	Yes	Different
GENIE-MSK-P-0024756-T01-IM6	PIK3CA_H1047	PIK3CA_R108	cAt/cGt	cGt/cAt	C[A>G]T	C[G>A]T	Yes	Yes	Different
GENIE-DFCI-001984-3977	PTEN_R130	PTEN_F341	cGa/cAa	Ttt/Gtt	C[G>A]A	T[T>G]T	Yes	Yes	Different
TCGA-B5-A3FA-01	PIK3CA_R88	PIK3CA_Y1021	cGa/cAa	Tac/Cac	C[G>A]A	A[T>C]A	Yes	Yes	Different
GENIE-DFCI-091338-282614	EGFR_L858	EGFR_T790	cTg/cGg	aCg/aTg	C[T>G]G	A[C>T]G	Yes	Yes	Different
GENIE-DFCI-006866-4225	ERCC4_L27	ERCC4_Q406	Ctc/Ttc	cAa/cGa	G[C>T]T	C[A>G]A	Yes	Yes	Different
GENIE-DFCI-000700-8338	EGFR_G719	EGFR_E709	Ggc/Agc	Gaa/Aaa	G[G>A]G	G[G>A]A	Yes	Yes	Different
GENIE-MSK-P-0019659-T01-IM6	PIK3CA_R108	PIK3CA_R88	Cgt/Agt	cGa/cAa	C[C>A]G	C[G>A]A	Yes	Yes	Different
GENIE-MSK-P-0024207-T01-IH3	PIM1_S97	PIM1_L25	agC/agG	Ctg/Gtg	G[C>G]T	G[C>G]T	Yes	Yes	Same
GENIE-DFCI-010531-10542	PIK3CA_H1047	PIK3CA_E365	cAt/cGt	Gaa/Aaa	C[A>G]T	A[G>A]A	Yes	Yes	Different
TCGA-CR-6471-01	PIK3CA_R88	PIK3CA_M1043	cGa/cAa	Atg/Gtg	C[G>A]A	A[A>G]T	Yes	Yes	Different
GENIE-DFCI-010410-10183	PIK3CA_E542	PIK3CA_E453	Gaa/Aaa	Gaa/Aaa	T[G>A]A	A[G>A]A	Yes	Yes	Different
GENIE-DFCI-003977-1723	PTEN_R130	PTEN_F341	cGa/cAa	Ttt/Gtt	C[G>A]A	T[T>G]T	Yes	Yes	Different
TCGA-B5-A11E-01	ZNF180_R569	ZNF180_R625	aGa/aTa	aGa/aTa	A[G>T]A	A[G>T]A	Yes	Yes	Same
GENIE-DFCI-007473-4130	KMT2A_T3620	KMT2A_V3619	aCc/aTc	Gtg/Ttg	A[C>T]C	G[G>T]T	Yes	Yes	Different
GENIE-MDA-5309-16462	TP53_R248	TP53_R273	cGg/cAg	cGt/cAt	C[G>A]G	C[G>A]T	Yes	Yes	Different
GENIE-DFCI-037671-130661	EGFR_L858	EGFR_T790	cTg/cGg	aCg/aTg	C[T>G]G	A[C>T]G	Yes	Yes	Different
GENIE-MSK-P-0024685-T01-IM6	EGFR_L858	EGFR_S768	cTg/cGg	aGc/aTc	C[T>G]G	A[G>T]C	Yes	Yes	Different
GENIE-MSK-P-0010382-T01-IM5	AR_T878	AR_W742	Act/Gct	tgG/tgT	C[A>G]C	G[G>T]A	Yes	Yes	Different
GENIE-MSK-P-0005314-T01-IM5	PIK3CA_E542	PIK3CA_E726	Gaa/Aaa	Gaa/Aaa	T[G>A]A	T[G>A]A	Yes	Yes	Same
GENIE-MSK-P-0007319-T01-IM5	POLE_V411	POLE_R1826	Gtg/Ttg	Cgg/Tgg	G[G>T]T	T[C>T]G	Yes	Yes	Different
GENIE-DFCI-007120-4460	PIK3CA_H1047	PIK3CA_R108	cAt/cGt	Cgt/Tgt	C[A>G]T	C[C>T]G	Yes	Yes	Different
TCGA-AX-A2HD-01	PIK3CA_R93	PIK3CA_E418	cGg/cAg	Gaa/Aaa	C[G>A]G	G[G>A]A	Yes	Yes	Different
GENIE-MSK-P-0002667-T01-IM3	PIK3CA_H1047	PIK3CA_N107	cAt/cGt	aAc/aTc	C[A>G]T	A[A>T]C	Yes	Yes	Different
GENIE-MSK-P-0019658-T01-IM6	PIK3CA_R88	PIK3CA_R357	cGa/cAa	cGa/cAa	C[G>A]A	C[G>A]A	Yes	Yes	Same
GENIE-DFCI-006358-4498	PIK3CA_R108	PIK3CA_R88	cGt/cAt	cGa/cAa	C[G>A]T	C[G>A]A	Yes	Yes	Different
GENIE-JHU-00109-00332	PIK3CA_R88	PIK3CA_M1043	cGa/cAa	atG/atT	C[G>A]A	T[G>T]A	Yes	Yes	Different
GENIE-VICC-472521-unk-1	IRS2_G879	IRS2_G882	Ggc/Agc	gGc/gCc	G[G>A]G	G[G>C]C	Yes	Yes	Different
GENIE-MSK-P-0005337-T01-IM5	EGFR_L858	EGFR_T790	cTg/cGg	aCg/aTg	C[T>G]G	A[C>T]G	Yes	Yes	Different
GENIE-CRUK-MB0188-primary	PIK3CA_E542	PIK3CA_E726	Gaa/Aaa	Gaa/Aaa	T[G>A]A	T[G>A]A	Yes	Yes	Same
GENIE-DFCI-008107-5907	PTEN_R130	PTEN_R173	cGa/cAa	Cgc/Tgc	C[G>A]A	G[C>T]G	Yes	Yes	Different
GENIE-CRUK-MB5412-primary	PIK3CA_H1047	PIK3CA_R108	cAt/cGt	cGt/cAt	C[A>G]T	C[G>A]T	Yes	Yes	Different
GENIE-DFCI-038021-75023	ESR1_K32	ESR1_L35	aaG/aaT	Ctg/Atg	A[G>T]A	C[C>A]T	Yes	Yes	Different
TCGA-FD-A43N-01	TP53_E285	TP53_E287	Gag/Aag	gaG/gaC	A[G>A]A	A[G>C]A	Yes	Yes	Different
TCGA-AJ-A3BG-01	TP53_R248	TP53_R282	cGg/cAg	Cgg/Tgg	C[G>A]G	C[C>T]G	Yes	Yes	Different
GENIE-DFCI-024238-36057	TP53_R248	TP53_R273	cGg/cAg	Cgt/Tgt	C[G>A]G	G[C>T]G	Yes	Yes	Different
GENIE-DFCI-081032-350764	ALK_P367	ALK_G464	cCc/cGc	Gga/Aga	C[C>G]C	G[G>A]G	Yes	Yes	Different
GENIE-DFCI-004581-3340	EGFR_L858	EGFR_T790	cTg/cGg	aCg/aTg	C[T>G]G	A[C>T]G	Yes	Yes	Different
GENIE-DFCI-108381-571652	PIK3CA_H1047	PIK3CA_E545	cAt/cTt	Gag/Cag	C[A>T]T	T[G>C]A	Yes	Yes	Different
GENIE-MSK-P-0017533-T01-IM5	FGFR3_S249	FGFR3_S348	tCc/tGc	tCt/tGt	T[C>G]C	T[C>G]T	Yes	Yes	Different
TCGA-B5-A1MR-01	ZNF442_R393	ZNF442_R369	cGa/cAa	aGa/aTa	C[G>A]A	A[G>T]A	Yes	Yes	Different
GENIE-VICC-637791-unk-1	PRKDC_L1706	PRKDC_V1478	cTg/cAg	Gtt/Ctt	C[T>A]G	T[G>C]T	Yes	Yes	Different
GENIE-JHU-00554-00188	EGFR_G719	EGFR_E709	Ggc/Tgc	gAa/gCa	G[G>T]G	G[A>C]A	Yes	Yes	Different
GENIE-VICC-760725-unk-1	IRS2_G879	IRS2_G882	Ggc/Agc	gGc/gCc	G[G>A]G	G[G>C]C	Yes	Yes	Different
GENIE-MSK-P-0005242-T02-IM6	PIK3CA_E545	PIK3CA_E726	Gag/Aag	Gaa/Aaa	T[G>A]A	T[G>A]A	Yes	Yes	Same
GENIE-MSK-P-0025322-T02-IH3	TP53_R175	TP53_R248	cGc/cAc	cGg/cAg	C[G>A]C	C[G>A]G	Yes	Yes	Different
GENIE-VICC-745747-unk-1	EGFR_L858	EGFR_S768	cTg/cGg	aGc/aTc	C[T>G]G	A[G>T]C	Yes	Yes	Different
GENIE-MSK-P-0023648-T02-IM6	FGFR1_K656	FGFR1_V561	Aag/Gag	Gtg/Atg	A[A>G]A	C[G>A]T	Yes	Yes	Different
GENIE-DFCI-037475-158969	PIK3CA_E542	PIK3CA_E726	Gaa/Aaa	Gaa/Aaa	T[G>A]A	T[G>A]A	Yes	Yes	Same
GENIE-UHN-AGI660798-BM1	U2AF1_S34	U2AF1_Q157	tCt/tTt	cAg/cGg	T[C>T]T	C[A>G]G	Yes	Yes	Different
GENIE-MSK-P-0010793-T01-IM5	EGFR_L858	EGFR_T790	cTg/cGg	aCg/aTg	C[T>G]G	A[C>T]G	Yes	Yes	Different
TCGA-A1-A0SI-01	PIK3CA_H1047	PIK3CA_E726	cAt/cGt	Gaa/Aaa	C[A>G]T	T[G>A]A	Yes	Yes	Different
GENIE-MSK-P-0000607-T01-IM3	PIK3CA_H1047	PIK3CA_E545	cAt/cTt	Gag/Cag	C[A>T]T	T[G>C]A	Yes	Yes	Different
GENIE-MSK-P-0025575-T01-IM6	EGFR_L858	EGFR_V834	cTg/cGg	Gtg/Ctg	C[T>G]G	G[G>C]T	Yes	Yes	Different
GENIE-MSK-P-0012428-T01-IM5	EGFR_L858	EGFR_S768	cTg/cGg	aGc/aTc	C[T>G]G	A[G>T]C	Yes	Yes	Different
GENIE-CRUK-MB5169-primary	PIK3CA_E542	PIK3CA_E726	Gaa/Aaa	Gaa/Aaa	T[G>A]A	T[G>A]A	Yes	Yes	Same
GENIE-DFCI-009846-7731	PTEN_R130	PTEN_Y155	cGa/cAa	tAt/tCt	C[G>A]A	T[A>C]T	Yes	Yes	Different
GENIE-DFCI-037864-74650	PIK3CA_E542	PIK3CA_E726	Gaa/Aaa	Gaa/Aaa	T[G>A]A	T[G>A]A	Yes	Yes	Same
GENIE-WAKE-F1079-01	MSH6_F1088	MSH6_T1219	Ttc/Ctc	aCt/aTt	C[T>C]T	A[C>T]T	Yes	Yes	Different
TCGA-A5-A0VP-01	PTEN_R173	PTEN_R142	cGc/cAc	cGg/cAg	C[G>A]C	C[G>A]G	Yes	Yes	Different
